# Supplementary material for: Survival analysis of patients with tuberculosis and risk factors for multidrug-resistant tuberculosis in Monrovia, Liberia
Source: PLoS One. 2021 Apr 23;16(4):e0249474. doi: 10.1371/journal.pone.0249474 (PMC8064579; doi:10.1371/journal.pone.0249474)
Supplement: S1 Dataset — (XLS) [file pone.0249474.s001.xls]

## Sheet: Sheet1
GENDER	AGE	OCCUPATION	EDUCATION	MARITAL STATUS	SITE OF TUBERCULOSIS	TREATMENT CATERGORY	TUBERCULOSIS SYMPTON	FAMILY HISTORY OF TB	ALCOHOL HISTORY	SMOKING HISTORY	TREATMENT OUTCOME	INCOME BELOW POVERTY LINE	OVER CROWDING	CXR FINDINGS	SMEAR	CULTURE	DRUG SENSITIVIY	COMORBIDITY	NATIONALITY	BMI-Kg/m2	LIFE STATUS	TREATMENT/ DIAGNOSIS YEARS	SURVIVAL TIMES IN DAYS	STATUS: CENSORING STATUS	PATIENT'S DEATH TIME/ DAYS	SURVIVAL /DEATH TIME IN MONTHS	INITIAL TB TREATMENT HISTORY	DIAGNOSIS/ TREATMENT TIME OF TB	MONTH OF PATIENT DEATH	YEAR OF PATIENT DEATH	PLACE OF DEATH	INITIAL TREATMENT BEFORE DIAGNOSE
MALE	43	FARMER	PRIMARY LEVEL	MARRIED	PULMONARY	NEW	COUGH	NO	NO	NEVER SMOKE	RECOVERING	YES	YES	PARENCHYMAL	NEGATIVE	POSITIVE	MULTI DRUG RESISTANCE	LUNG CANCER	GUINEAN	17.2	ALIVE	2015	482	CENSORED		FEBRUARY	YES	OCTOBER				BEEN TAKING ANTI-TB DRUG BEFORE
MALE	38	DRIVER	PRIMARY LEVEL	SINGLE	PULMONARY	OLD	CONSTITUTIONAL SYMPTON	NO	YES	FORMER SMOKER	NOT RECOVERING	YES	NO	PLEURAL	POSITIVE	NEGATIVE	ANY DRUG RESISTANCE	HIV-AIDS	LIBERIAN	16	DEAD	2015	121	DEAD	121	JANUARY	NO	SEPTEMBER	JANUARY	2016	FACILITY	BEEN TAKING ANTI-TB DRUG BEFORE
FEMALE	31	ACCOUNTANT	UNIVERSITY DEGREE	MARRIED	PULMONARY	NEW	BOTH	YES	NO	CURRENT SMOKER	RECOVERING	NO	YES	PARENCHYMAL	POSITIVE	POSITIVE	ANY DRUG RESISTANCE	DIABETES	LIBERIAN	15	ALIVE	2015	302	CENSORED		FEBRUARY	NO	APRIL				NOT BEEN TAKING ANTI-TB DRUG
FEMALE	27	HOUSE WIFE	PRIMARY SCHOOL	SINGLE	PULMONARY	OLD	BOTH	NO	YES	FORMER SMOKER	RECOVERING	YES	NO	PARENCHYMAL	POSITIVE	POSITIVE	ANY DRUG RESISTANCE	STROKE	LIBERIAN	30.8	ALIVE	2015	97	CENSORED		JUNE	NO	MARCH				NOT BEEN TAKING ANTI-TB DRUG
MALE	35	FARMER	SECONARY EDUCATION	SINGLE	PULMONARY	OLD	BOTH	NO	NO	FORMER SMOKER	NOT RECOVERING	YES	NO	CAVITIES	POSITIVE	POSITIVE	ANY DRUG RESISTANCE	HEPATITIS	LIBERIAN	17.8	ALIVE	2015	310	CENSORED		JANUARY	NO	MARCH				NOT BEEN TAKING ANTI-TB DRUG
FEMALE	34	BUSSINESS	PRIMARY LEVEL	SINGLE	PULMONARY	NEW	BOTH	NO	YES	FORMER SMOKER	RECOVERING	YES	NO	CAVITIES	NEGATIVE	POSITIVE	ANY DRUG RESISTANCE	LUNG CANCER	LIBERIAN	17	DEAD	2015	153	DEAD	153	APRIL	NO	NOVEMBER	APRIL	2016	RESIDENT	NOT BEEN TAKING ANTI-TB DRUG
MALE	34	BUSSINESS	PRIMARY LEVEL	SINGLE	PULMONARY	NEW	CONSTITUTIONAL SYMPTON	NO	NO	FORMER SMOKER	RECOVERING	YES	NO	PLEURAL	POSITIVE	NEGATIVE	ANY DRUG RESISTANCE	LUNG CANCER	LIBERIAN	17.5	DEAD	2015	163	DEAD	163	MAY	NO	DECEMBER	MAY	2016	FACILITY	NOT BEEN TAKING ANTI-TB DRUG
MALE	35	DRIVER	PRIMARY LEVEL	SINGLE	PULMONARY	NEW	BOTH	NO	YES	FORMER SMOKER	NOT RECOVERING	YES	NO	CAVITIES	NEGATIVE	NEGATIVE	ANY DRUG RESISTANCE	LUNG CANCER	LIBERIAN	17.9	DEAD	2015	132	DEAD	132	JUNE	NO	FEBRUARY	JUNE	2015	FACILITY	NOT BEEN TAKING ANTI-TB DRUG
MALE	19	STUDENT	SECONARY EDUCATION	SINGLE	PULMONARY	NEW	BOTH	NO	NO	FORMER SMOKER	NOT RECOVERING	YES	NO	PLEURAL	POSITIVE	NEGATIVE	ANY DRUG RESISTANCE	LUNG CANCER	LIBERIAN	17.9	ALIVE	2015	568	CENSORED		JANUARY	NO	JULY				NOT BEEN TAKING ANTI-TB DRUG
MALE	19	STUDENT	SECONARY EDUCATION	SINGLE	PULMONARY	NEW	BOTH	NO	YES	FORMER SMOKER	RECOVERING	YES	NO	PLEURAL	NEGATIVE	NEGATIVE	ANY DRUG RESISTANCE	LUNG CANCER	LIBERIAN	16.9	ALIVE	2015	298	CENSORED		FEBRUARY	NO	MAY				NOT BEEN TAKING ANTI-TB DRUG
MALE	38	CARPENTER	SECONARY EDUCATION	SINGLE	PULMONARY	NEW	BOTH	NO	NO	FORMER SMOKER	NOT RECOVERING	YES	NO	PLEURAL	NEGATIVE	NEGATIVE	ANY DRUG RESISTANCE	LUNG CANCER	LIBERIAN	17.9	ALIVE	2015	234	CENSORED		FEBRUARY	NO	JULY				NOT BEEN TAKING ANTI-TB DRUG
FEMALE	22	STUDENT	SECONARY EDUCATION	SINGLE	PULMONARY	NEW	BOTH	NO	YES	NEVER SMOKE	RECOVERING	YES	NO	CAVITIES	NEGATIVE	NEGATIVE	ANY DRUG RESISTANCE	LUNG CANCER	LIBERIAN	17.9	ALIVE	2015	154	CENSORED		MARCH	NO	OCTOBER				NOT BEEN TAKING ANTI-TB DRUG
MALE	27	STUDENT	UNIVERSITY LEVEL	SINGLE	PULMONARY	OLD	BOTH	NO	NO	NEVER SMOKE	RECOVERING	NO	NO	PLEURAL	POSITIVE	NEGATIVE	ANY DRUG RESISTANCE	LUNG CANCER	LIBERIAN	17.9	ALIVE	2015	165	CENSORED		FEBRUARY	NO	SEPTEMBER				NOT BEEN TAKING ANTI-TB DRUG
MALE	31	STUDENT	UNIVERSITY LEVEL	SINGLE	PULMONARY	OLD	BOTH	NO	YES	NEVER SMOKE	RECOVERING	YES	YES	PLEURAL	NEGATIVE	NEGATIVE	ANY DRUG RESISTANCE	LUNG CANCER	LIBERIAN	17.6	ALIVE	2015	143	CENSORED		MARCH	NO	NOVEMBER				NOT BEEN TAKING ANTI-TB DRUG
MALE	32	DRIVER	SECONARY EDUCATION	SINGLE	PULMONARY	OLD	BOTH	NO	NO	NEVER SMOKE	NOT RECOVERING	YES	YES	PLEURAL	NEGATIVE	NEGATIVE	ANY DRUG RESISTANCE	LUNG CANCER	LIBERIAN	17.9	ALIVE	2015	302	CENSORED		FEBRUARY	NO	APRIL				BEEN TAKING ANTI-TB DRUG BEFORE
FEMALE	33	STUDENT	SECONARY EDUCATION	SINGLE	PULMONARY	OLD	CONSTITUTIONAL SYMPTON	NO	YES	FORMER SMOKER	NOT RECOVERING	YES	YES	PLEURAL	POSITIVE	POSITIVE	ANY DRUG RESISTANCE	LUNG CANCER	LIBERIAN	17.9	ALIVE	2015	543	CENSORED		JANUARY	NO	JULY				BEEN TAKING ANTI-TB DRUG BEFORE
MALE	31	DRIVER	PRIMARY LEVEL	SINGLE	PULMONARY	OLD	CONSTITUTIONAL SYMPTON	NO	NO	FORMER SMOKER	NOT RECOVERING	YES	YES	CAVITIES	POSITIVE	POSITIVE	ANY DRUG RESISTANCE	DIABETES	LIBERIAN	17.9	DEAD	2015	475	DEAD	475	FEBRUARY	YES	NOVEMBER	FEBRUARY	2018	FACILITY	BEEN TAKING ANTI-TB DRUG BEFORE
MALE	34	STUDENT	PRIMARY LEVEL	SINGLE	PULMONARY	NEW	CONSTITUTIONAL SYMPTON	NO	YES	FORMER SMOKER	NOT RECOVERING	YES	YES	CAVITIES	NEGATIVE	NEGATIVE	ANY DRUG RESISTANCE	DIABETES	LIBERIAN	17.9	DEAD	2015	231	DEAD	231	APRIL	YES	AUGUST	APRIL	2016	RESIDENT	NOT BEEN TAKING ANTI-TB DRUG
MALE	35	DRIVER	PRIMARY LEVEL	SINGLE	PULMONARY	NEW	CONSTITUTIONAL SYMPTON	NO	NO	FORMER SMOKER	NOT RECOVERING	YES	YES	CAVITIES	NEGATIVE	NEGATIVE	ANY DRUG RESISTANCE	DIABETES	LIBERIAN	17.9	DEAD	2015	123	DEAD	123	MARCH	YES	NOVEMBER	MARCH	2016	FACILITY	NOT BEEN TAKING ANTI-TB DRUG
FEMALE	40	DRIVER	SECONARY EDUCATION	SINGLE	EXTRA PULMONARY	NEW	CONSTITUTIONAL SYMPTON	YES	YES	NEVER SMOKE	NOT RECOVERING	YES	YES	PLEURAL	POSITIVE	POSITIVE	ANY DRUG RESISTANCE	DIABETES	LIBERIAN	17.3	ALIVE	2015	343	CENSORED		JANUARY	YES	FEBRUARY				NOT BEEN TAKING ANTI-TB DRUG
MALE	50	FARMER	PRIMARY LEVEL	SINGLE	EXTRA PULMONARY	NEW	CONSTITUTIONAL SYMPTON	NO	NO	NEVER SMOKE	RECOVERING	NO	YES	CAVITIES	POSITIVE	NEGATIVE	ANY DRUG RESISTANCE	DIABETES	LIBERIAN	17.9	ALIVE	2015	543	CENSORED		JANUARY	YES	JULY				NOT BEEN TAKING ANTI-TB DRUG
MALE	68	FARMER	SECONARY EDUCATION	SINGLE	PULMONARY	NEW	COUGH	NO	YES	NEVER SMOKE	RECOVERING	YES	YES	CAVITIES	NEGATIVE	NEGATIVE	ANY DRUG RESISTANCE	DIABETES	LIBERIAN	17.4	ALIVE	2015	432	CENSORED		FEBRUARY	YES	NOVEMBER				NOT BEEN TAKING ANTI-TB DRUG
MALE	64	FARMER	SECONARY EDUCATION	SINGLE	PULMONARY	OLD	COUGH	NO	NO	NEVER SMOKE	RECOVERING	YES	NO	PLEURAL	NEGATIVE	POSITIVE	ANY DRUG RESISTANCE	LUNG CANCER	LIBERIAN	17.9	ALIVE	2015	242	CENSORED		MARCH	YES	JULY				NOT BEEN TAKING ANTI-TB DRUG
MALE	35	STUDENT	UNIVERSITY LEVEL	SINGLE	PULMONARY	OLD	COUGH	NO	YES	NEVER SMOKE	RECOVERING	YES	NO	PLEURAL	POSITIVE	NEGATIVE	ANY DRUG RESISTANCE	LUNG CANCER	LIBERIAN	17.9	ALIVE	2015	124	CENSORED		JUNE	YES	FEBRUARY				NOT BEEN TAKING ANTI-TB DRUG
MALE	38	STUDENT	UNIVERSITY LEVEL	SINGLE	PULMONARY	OLD	CONSTITUTIONAL SYMPTON	NO	NO	NEVER SMOKE	RECOVERING	YES	NO	PLEURAL	POSITIVE	NEGATIVE	ANY DRUG RESISTANCE	HEPATITIS	LIBERIAN	18.6	ALIVE	2015	126	CENSORED		APRIL	YES	DECEMBER				NOT BEEN TAKING ANTI-TB DRUG
FEMALE	37	STUDENT	UNIVERSITY LEVEL	SINGLE	PULMONARY	OLD	CONSTITUTIONAL SYMPTON	NO	NO	CURRENT SMOKER	RECOVERING	YES	NO	PLEURAL	NEGATIVE	POSITIVE	MULTI DRUG RESISTANCE	LUNG CANCER	LIBERIAN	17.9	ALIVE	2015	366	CENSORED		FEBRUARY	YES	FEBRUARY				BEEN TAKING ANTI-TB DRUG BEFORE
FEMALE	37	STUDENT	UNIVERSITY LEVEL	SINGLE	PULMONARY	OLD	CONSTITUTIONAL SYMPTON	NO	YES	CURRENT SMOKER	RECOVERING	NO	NO	PLEURAL	NEGATIVE	NEGATIVE	ANY DRUG RESISTANCE	LUNG CANCER	LIBERIAN	17.9	ALIVE	2015	365	CENSORED		JANUARY	YES	JANUARY				BEEN TAKING ANTI-TB DRUG BEFORE
MALE	34	STUDENT	UNIVERSITY LEVEL	SINGLE	PULMONARY	OLD	CONSTITUTIONAL SYMPTON	NO	NO	CURRENT SMOKER	RECOVERING	YES	NO	PLEURAL	POSITIVE	NEGATIVE	ANY DRUG RESISTANCE	HEPATITIS	LIBERIAN	17.9	ALIVE	2015	243	CENSORED		DECEMBER	YES	APRIL				BEEN TAKING ANTI-TB DRUG BEFORE
MALE	36	FARMER	SECONARY EDUCATION	SINGLE	PULMONARY	OLD	BOTH	NO	YES	CURRENT SMOKER	RECOVERING	YES	NO	PLEURAL	NEGATIVE	NEGATIVE	ANY DRUG RESISTANCE	LUNG CANCER	LIBERIAN	19.8	ALIVE	2015	554	CENSORED		NOVEMBER	YES	MAY				BEEN TAKING ANTI-TB DRUG BEFORE
MALE	33	FARMER	PRIMARY LEVEL	MARRIED	PULMONARY	NEW	BOTH	NO	NO	CURRENT SMOKER	NOT RECOVERING	YES	NO	PLEURAL	POSITIVE	POSITIVE	MULTI DRUG RESISTANCE	LUNG CANCER	LIBERIAN	17.9	ALIVE	2015	321	CENSORED		OCTOBER	YES	DECEMBER				BEEN TAKING ANTI-TB DRUG BEFORE
MALE	32	FARMER	SECONARY EDUCATION	MARRIED	PULMONARY	NEW	BOTH	NO	YES	CURRENT SMOKER	NOT RECOVERING	YES	NO	PLEURAL	NEGATIVE	NEGATIVE	ANY DRUG RESISTANCE	LUNG CANCER	LIBERIAN	17.9	ALIVE	2015	324	CENSORED		SEPTEMBER	YES	NOVEMBER				BEEN TAKING ANTI-TB DRUG BEFORE
MALE	45	FARMER	SECONARY EDUCATION	MARRIED	PULMONARY	NEW	BOTH	NO	NO	NEVER SMOKE	NOT RECOVERING	YES	NO	PLEURAL	POSITIVE	NEGATIVE	ANY DRUG RESISTANCE	LUNG CANCER	LIBERIAN	17.9	ALIVE	2015	365	CENSORED		DECEMBER	YES	DECEMBER				BEEN TAKING ANTI-TB DRUG BEFORE
MALE	49	DRIVER	SECONARY EDUCATION	MARRIED	PULMONARY	NEW	COUGH	NO	YES	NEVER SMOKE	NOT RECOVERING	YES	NO	PLEURAL	POSITIVE	POSITIVE	ANY DRUG RESISTANCE	HYPERTENSION	LIBERIAN	17.9	ALIVE	2015	423	CENSORED		NOVEMBER	YES	SEPTEMBER				BEEN TAKING ANTI-TB DRUG BEFORE
MALE	44	DRIVER	PRIMARY LEVEL	MARRIED	EXTRA PULMONARY	NEW	COUGH	NO	NO	NEVER SMOKE	NOT RECOVERING	YES	NO	PLEURAL	POSITIVE	NEGATIVE	ANY DRUG RESISTANCE	HYPERTENSION	LIBERIAN	20.4	ALIVE	2015	234	CENSORED		JULY	YES	DECEMBER				BEEN TAKING ANTI-TB DRUG BEFORE
MALE	43	DRIVER	PRIMARY LEVEL	MARRIED	PULMONARY	NEW	COUGH	NO	YES	NEVER SMOKE	NOT RECOVERING	YES	NO	PLEURAL	NEGATIVE	NEGATIVE	ANY DRUG RESISTANCE	HYPERTENSION	LIBERIAN	17.9	ALIVE	2015	123	CENSORED		JUNE	YES	FEBRUARY				BEEN TAKING ANTI-TB DRUG BEFORE
FEMALE	38	DRIVER	PRIMARY LEVEL	MARRIED	PULMONARY	NEW	COUGH	NO	NO	FORMER SMOKER	NOT RECOVERING	YES	NO	PLEURAL	NEGATIVE	POSITIVE	ANY DRUG RESISTANCE	HYPERTENSION	LIBERIAN	17.9	ALIVE	2015	198	CENSORED		MARCH	YES	SEPTEMBER				BEEN TAKING ANTI-TB DRUG BEFORE
FEMALE	42	DRIVER	NOT EDUCATED	MARRIED	PULMONARY	NEW	COUGH	NO	YES	FORMER SMOKER	RECOVERING	YES	YES	PLEURAL	POSITIVE	NEGATIVE	ANY DRUG RESISTANCE	HYPERTENSION	LIBERIAN	17.9	ALIVE	2015	178	CENSORED		FEBRUARY	YES	SEPTEMBER				BEEN TAKING ANTI-TB DRUG BEFORE
FEMALE	32	DRIVER	NOT EDUCATED	MARRIED	PULMONARY	NEW	COUGH	NO	NO	FORMER SMOKER	RECOVERING	NO	YES	PLEURAL	NEGATIVE	NEGATIVE	ANY DRUG RESISTANCE	HYPERTENSION	LIBERIAN	17.9	ALIVE	2015	164	CENSORED		APRIL	YES	NOVEMBER				NOT BEEN TAKING ANTI-TB DRUG
FEMALE	33	DRIVER	NOT EDUCATED	MARRIED	PULMONARY	NEW	COUGH	NO	YES	FORMER SMOKER	RECOVERING	YES	YES	PLEURAL	NEGATIVE	NEGATIVE	ANY DRUG RESISTANCE	HYPERTENSION	LIBERIAN	17.9	ALIVE	2015	238	CENSORED		MAY	YES	OCTOBER				NOT BEEN TAKING ANTI-TB DRUG
FEMALE	34	DRIVER	NOT EDUCATED	MARRIED	PULMONARY	NEW	COUGH	YES	NO	FORMER SMOKER	RECOVERING	YES	YES	PARENCHYMAL	NEGATIVE	NEGATIVE	ANY DRUG RESISTANCE	HEPATITIS	LIBERIAN	17.9	ALIVE	2015	475	CENSORED		MARCH	YES	DECEMBER				NOT BEEN TAKING ANTI-TB DRUG
MALE	35	DRIVER	PRIMARY LEVEL	MARRIED	PULMONARY	NEW	COUGH	NO	YES	FORMER SMOKER	RECOVERING	YES	YES	PARENCHYMAL	NEGATIVE	NEGATIVE	ANY DRUG RESISTANCE	HYPERTENSION	LIBERIAN	17.9	ALIVE	2015	234	CENSORED		APRIL	YES	AUGUST				NOT BEEN TAKING ANTI-TB DRUG
MALE	37	DRIVER	PRIMARY LEVEL	SINGLE	PULMONARY	NEW	COUGH	NO	NO	FORMER SMOKER	RECOVERING	YES	YES	PARENCHYMAL	NEGATIVE	NEGATIVE	ANY DRUG RESISTANCE	HYPERTENSION	LIBERIAN	17.9	ALIVE	2015	432	CENSORED		OCTOBER	YES	AUGUST				NOT BEEN TAKING ANTI-TB DRUG
FEMALE	38	DRIVER	PRIMARY LEVEL	MARRIED	PULMONARY	NEW	COUGH	NO	YES	FORMER SMOKER	RECOVERING	YES	YES	PARENCHYMAL	POSITIVE	NEGATIVE	ANY DRUG RESISTANCE	HEPATITIS	LIBERIAN	17.9	ALIVE	2015	324	CENSORED		SEPTEMBER	YES	NOVEMBER				NOT BEEN TAKING ANTI-TB DRUG
MALE	29	DRIVER	PRIMARY LEVEL	MARRIED	EXTRA PULMONARY	NEW	COUGH	NO	NO	FORMER SMOKER	RECOVERING	YES	YES	PARENCHYMAL	POSITIVE	NEGATIVE	ANY DRUG RESISTANCE	HEPATITIS	LIBERIAN	16.5	ALIVE	2015	342	CENSORED		JANUARY	NO	FEBRUARY				NOT BEEN TAKING ANTI-TB DRUG
MALE	34	DRIVER	PRIMARY LEVEL	MARRIED	PULMONARY	NEW	COUGH	NO	YES	NEVER SMOKE	RECOVERING	YES	YES	PARENCHYMAL	POSITIVE	NEGATIVE	ANY DRUG RESISTANCE	HEPATITIS	LIBERIAN	16.5	ALIVE	2015	254	CENSORED		FEBRUARY	NO	JUNE				NOT BEEN TAKING ANTI-TB DRUG
FEMALE	31	DRIVER	PRIMARY LEVEL	MARRIED	PULMONARY	NEW	CONSTITUTIONAL SYMPTON	NO	NO	NEVER SMOKE	RECOVERING	YES	YES	PARENCHYMAL	POSITIVE	NEGATIVE	ANY DRUG RESISTANCE	HEPATITIS	LIBERIAN	16.5	ALIVE	2015	298	CENSORED		MAY	YES	AUGUST				NOT BEEN TAKING ANTI-TB DRUG
MALE	32	DRIVER	SECONARY EDUCATION	MARRIED	PULMONARY	NEW	CONSTITUTIONAL SYMPTON	NO	YES	NEVER SMOKE	RECOVERING	YES	YES	PLEURAL	POSITIVE	NEGATIVE	ANY DRUG RESISTANCE	LUNG CANCER	LIBERIAN	16.5	ALIVE	2015	275	CENSORED		MARCH	YES	JUNE				NOT BEEN TAKING ANTI-TB DRUG
MALE	32	DRIVER	SECONARY EDUCATION	MARRIED	PULMONARY	NEW	CONSTITUTIONAL SYMPTON	NO	NO	NEVER SMOKE	RECOVERING	YES	YES	PARENCHYMAL	POSITIVE	NEGATIVE	ANY DRUG RESISTANCE	HEPATITIS	LIBERIAN	16.5	ALIVE	2015	200	CENSORED		JUNE	NO	DECEMBER				NOT BEEN TAKING ANTI-TB DRUG
MALE	40	DRIVER	SECONARY EDUCATION	MARRIED	PULMONARY	NEW	BOTH	NO	YES	NEVER SMOKE	RECOVERING	YES	NO	PARENCHYMAL	NEGATIVE	NEGATIVE	ANY DRUG RESISTANCE	HEPATITIS	LIBERIAN	16.5	ALIVE	2015	243	CENSORED		JANUARY	NO	MAY				NOT BEEN TAKING ANTI-TB DRUG
MALE	42	DRIVER	SECONARY EDUCATION	MARRIED	PULMONARY	NEW	CONSTITUTIONAL SYMPTON	NO	NO	NEVER SMOKE	RECOVERING	YES	NO	PARENCHYMAL	POSITIVE	NEGATIVE	ANY DRUG RESISTANCE	HYPERTENSION	LIBERIAN	16.5	ALIVE	2015	236	CENSORED		MARCH	NO	AUGUST				BEEN TAKING ANTI-TB DRUG BEFORE
MALE	44	DRIVER	UNIVERSITY LEVEL	MARRIED	PULMONARY	NEW	CONSTITUTIONAL SYMPTON	NO	YES	NEVER SMOKE	RECOVERING	YES	NO	PARENCHYMAL	POSITIVE	NEGATIVE	ANY DRUG RESISTANCE	HYPERTENSION	LIBERIAN	16.5	ALIVE	2015	321	CENSORED		APRIL	YES	JUNE				BEEN TAKING ANTI-TB DRUG BEFORE
MALE	23	FISHERMAN	PRIMARY LEVEL	SINGLE	PULMONARY	NEW	CONSTITUTIONAL SYMPTON	NO	NO	CURRENT SMOKER	RECOVERING	YES	NO	PARENCHYMAL	POSITIVE	NEGATIVE	ANY DRUG RESISTANCE	HYPERTENSION	LIBERIAN	16.5	ALIVE	2015	100	CENSORED		MAY	YES	FEBRUARY				BEEN TAKING ANTI-TB DRUG BEFORE
FEMALE	19	FISHERMAN	PRIMARY LEVEL	SINGLE	PULMONARY	NEW	CONSTITUTIONAL SYMPTON	NO	YES	CURRENT SMOKER	RECOVERING	YES	NO	PARENCHYMAL	POSITIVE	NEGATIVE	ANY DRUG RESISTANCE	HYPERTENSION	LIBERIAN	16.5	ALIVE	2015	93	CENSORED		JUNE	YES	MARCH				BEEN TAKING ANTI-TB DRUG BEFORE
FEMALE	45	FISHERMAN	PRIMARY LEVEL	SINGLE	PULMONARY	NEW	CONSTITUTIONAL SYMPTON	YY	NO	CURRENT SMOKER	RECOVERING	YES	NO	PARENCHYMAL	POSITIVE	NEGATIVE	ANY DRUG RESISTANCE	HYPERTENSION	LIBERIAN	16.5	ALIVE	2015	102	CENSORED		JULY	YES	MAY				BEEN TAKING ANTI-TB DRUG BEFORE
FEMALE	46	FISHERMAN	PRIMARY LEVEL	SINGLE	PULMONARY	NEW	COUGH	NO	YES	CURRENT SMOKER	RECOVERING	YES	NO	PLEURAL	POSITIVE	NEGATIVE	ANY DRUG RESISTANCE	HIV-AIDS	LIBERIAN	17.9	ALIVE	2015	201	CENSORED		AUGUST	YES	FEBRUARY				BEEN TAKING ANTI-TB DRUG BEFORE
FEMALE	44	CARPENTER	PRIMARY LEVEL	SINGLE	PULMONARY	NEW	COUGH	NO	NO	CURRENT SMOKER	RECOVERING	YES	NO	PARENCHYMAL	POSITIVE	NEGATIVE	ANY DRUG RESISTANCE	HIV-AIDS	LIBERIAN	17.9	ALIVE	2015	302	CENSORED		SEPTEMBER	NO	NOVEMBER				BEEN TAKING ANTI-TB DRUG BEFORE
FEMALE	45	CARPENTER	PRIMARY LEVEL	SINGLE	PULMONARY	NEW	CONSTITUTIONAL SYMPTON	NO	YES	CURRENT SMOKER	RECOVERING	YES	NO	PLEURAL	POSITIVE	NEGATIVE	ANY DRUG RESISTANCE	HIV-AIDS	LIBERIAN	17.9	ALIVE	2015	321	CENSORED		OCTOBER	NO	DECEMBER				BEEN TAKING ANTI-TB DRUG BEFORE
MALE	44	CARPENTER	PRIMARY LEVEL	SINGLE	PULMONARY	NEW	CONSTITUTIONAL SYMPTON	NO	NO	CURRENT SMOKER	RECOVERING	YES	NO	PARENCHYMAL	POSITIVE	NEGATIVE	MULTI DRUG RESISTANCE	HIV-AIDS	LIBERIAN	17.9	ALIVE	2015	234	CENSORED		NOVEMBER	NO	APRIL				BEEN TAKING ANTI-TB DRUG BEFORE
MALE	43	CARPENTER	PRIMARY LEVEL	SINGLE	PULMONARY	NEW	CONSTITUTIONAL SYMPTON	NO	YES	CURRENT SMOKER	RECOVERING	YES	NO	PARENCHYMAL	POSITIVE	NEGATIVE	MULTI DRUG RESISTANCE	HYPERTENSION	LIBERIAN	17.9	ALIVE	2015	125	CENSORED		DECEMBER	NO	AUGUST				BEEN TAKING ANTI-TB DRUG BEFORE
MALE	34	CARPENTER	PRIMARY LEVEL	SINGLE	PULMONARY	NEW	CONSTITUTIONAL SYMPTON	NO	NO	CURRENT SMOKER	RECOVERING	YES	NO	PARENCHYMAL	POSITIVE	NEGATIVE	MULTI DRUG RESISTANCE	HIV-AIDS	LIBERIAN	17.9	ALIVE	2015	234	CENSORED		JANUARY	NO	JUNE				BEEN TAKING ANTI-TB DRUG BEFORE
MALE	33	CARPENTER	PRIMARY LEVEL	SINGLE	PULMONARY	NEW	CONSTITUTIONAL SYMPTON	NO	YES	CURRENT SMOKER	RECOVERING	YES	NO	PARENCHYMAL	NEGATIVE	NEGATIVE	MULTI DRUG RESISTANCE	HIV-AIDS	LIBERIAN	17.9	ALIVE	2015	345	CENSORED		FEBRUARY	NO	MARCH				BEEN TAKING ANTI-TB DRUG BEFORE
MALE	34	FISHERMAN	PRIMARY LEVEL	SINGLE	PULMONARY	NEW	CONSTITUTIONAL SYMPTON	NO	NO	CURRENT SMOKER	RECOVERING	YES	NO	PARENCHYMAL	POSITIVE	NEGATIVE	MULTI DRUG RESISTANCE	HIV-AIDS	LIBERIAN	17.9	ALIVE	2015	234	CENSORED		MARCH	NO	AUGUST				BEEN TAKING ANTI-TB DRUG BEFORE
MALE	43	FISHERMAN	PRIMARY LEVEL	SINGLE	EXTRA PULMONARY	NEW	CONSTITUTIONAL SYMPTON	NO	YES	CURRENT SMOKER	NOT RECOVERING	YES	NO	PARENCHYMAL	POSITIVE	NEGATIVE	ANY DRUG RESISTANCE	HIV-AIDS	LIBERIAN	17.9	ALIVE	2015	345	CENSORED		APRIL	NO	MAY				BEEN TAKING ANTI-TB DRUG BEFORE
MALE	42	FISHERMAN	PRIMARY LEVEL	SINGLE	PULMONARY	NEW	COUGH	NO	NO	CURRENT SMOKER	NOT RECOVERING	YES	NO	PARENCHYMAL	POSITIVE	NEGATIVE	ANY DRUG RESISTANCE	HIV-AIDS	LIBERIAN	17.9	ALIVE	2015	432	CENSORED		MAY	NO	MARCH				BEEN TAKING ANTI-TB DRUG BEFORE
MALE	42	FISHERMAN	PRIMARY LEVEL	MARRIED	PULMONARY	NEW	COUGH	NO	YES	CURRENT SMOKER	NOT RECOVERING	YES	NO	PARENCHYMAL	POSITIVE	NEGATIVE	ANY DRUG RESISTANCE	HYPERTENSION	LIBERIAN	17.9	ALIVE	2015	345	CENSORED		JUNE	NO	JULY				BEEN TAKING ANTI-TB DRUG BEFORE
MALE	41	FISHERMAN	PRIMARY LEVEL	SINGLE	PULMONARY	NEW	COUGH	NO	NO	CURRENT SMOKER	NOT RECOVERING	YES	NO	PLEURAL	POSITIVE	NEGATIVE	ANY DRUG RESISTANCE	HIV-AIDS	LIBERIAN	17.9	ALIVE	2015	321	CENSORED		JULY	YES	SEPTEMBER				BEEN TAKING ANTI-TB DRUG BEFORE
MALE	52	FISHERMAN	NOT EDUCATED	SINGLE	PULMONARY	NEW	COUGH	NO	YES	CURRENT SMOKER	NOT RECOVERING	YES	NO	PARENCHYMAL	POSITIVE	NEGATIVE	ANY DRUG RESISTANCE	HIV-AIDS	LIBERIAN	17.9	ALIVE	2015	422	CENSORED		AUGUST	YES	JUNE				BEEN TAKING ANTI-TB DRUG BEFORE
MALE	50	FISHERMAN	NOT EDUCATED	SINGLE	PULMONARY	OLD	CONSTITUTIONAL SYMPTON	NO	NO	CURRENT SMOKER	NOT RECOVERING	YES	NO	PARENCHYMAL	POSITIVE	NEGATIVE	ANY DRUG RESISTANCE	HIV-AIDS	LIBERIAN	18.5	ALIVE	2015	389	CENSORED		SEPTEMBER	YES	SEPTEMBER				BEEN TAKING ANTI-TB DRUG BEFORE
MALE	51	PLUMBER	SECONARY EDUCATION	SINGLE	PULMONARY	OLD	CONSTITUTIONAL SYMPTON	NO	YES	CURRENT SMOKER	NOT RECOVERING	YES	NO	PARENCHYMAL	POSITIVE	NEGATIVE	ANY DRUG RESISTANCE	HIV-AIDS	LIBERIAN	18.5	ALIVE	2015	398	CENSORED		OCTOBER	YES	SEPTEMBER				BEEN TAKING ANTI-TB DRUG BEFORE
FEMALE	52	FISHERMAN	SECONARY EDUCATION	SINGLE	PULMONARY	OLD	CONSTITUTIONAL SYMPTON	NO	NO	CURRENT SMOKER	RECOVERING	YES	NO	PARENCHYMAL	POSITIVE	NEGATIVE	ANY DRUG RESISTANCE	LUNG CANCER	GHANAIAN	18.5	ALIVE	2015	431	CENSORED		FEBRUARY	YES	DECEMBER				BEEN TAKING ANTI-TB DRUG BEFORE
MALE	53	FISHERMAN	SECONARY EDUCATION	SINGLE	PULMONARY	OLD	CONSTITUTIONAL SYMPTON	NO	YES	CURRENT SMOKER	RECOVERING	YES	NO	PARENCHYMAL	POSITIVE	NEGATIVE	ANY DRUG RESISTANCE	LUNG CANCER	GHANAIAN	18.5	ALIVE	2015	123	CENSORED		JANUARY	YES	SEPTEMBER				BEEN TAKING ANTI-TB DRUG BEFORE
FEMALE	53	FISHERMAN	SECONARY EDUCATION	SINGLE	PULMONARY	OLD	CONSTITUTIONAL SYMPTON	NO	NO	CURRENT SMOKER	RECOVERING	YES	NO	PARENCHYMAL	POSITIVE	NEGATIVE	ANY DRUG RESISTANCE	LUNG CANCER	GHANAIAN	18.5	ALIVE	2015	234	CENSORED		DECEMBER	YES	JUNE				BEEN TAKING ANTI-TB DRUG BEFORE
MALE	52	PLUMBER	PRIMARY LEVEL	SINGLE	PULMONARY	OLD	CONSTITUTIONAL SYMPTON	NO	YES	CURRENT SMOKER	RECOVERING	YES	NO	PARENCHYMAL	POSITIVE	NEGATIVE	ANY DRUG RESISTANCE	LUNG CANCER	GHANAIAN	18.5	ALIVE	2015	342	CENSORED		NOVEMBER	YES	MAY				BEEN TAKING ANTI-TB DRUG BEFORE
FEMALE	45	FISHERMAN	PRIMARY LEVEL	SINGLE	PULMONARY	OLD	BOTH	NO	NO	CURRENT SMOKER	RECOVERING	YES	NO	PLEURAL	POSITIVE	NEGATIVE	ANY DRUG RESISTANCE	LUNG CANCER	GHANAIAN	18.5	ALIVE	2015	321	CENSORED		OCTOBER	YES	DECEMBER				BEEN TAKING ANTI-TB DRUG BEFORE
MALE	43	CARPENTER	SECONARY EDUCATION	SINGLE	PULMONARY	OLD	CONSTITUTIONAL SYMPTON	YES	YES	CURRENT SMOKER	RECOVERING	YES	NO	PARENCHYMAL	POSITIVE	NEGATIVE	ANY DRUG RESISTANCE	LUNG CANCER	GHANAIAN	18.5	ALIVE	2015	421	CENSORED		SEPTEMBER	YES	JULY				BEEN TAKING ANTI-TB DRUG BEFORE
MALE	43	FISHERMAN	SECONARY EDUCATION	SINGLE	PULMONARY	NEW	CONSTITUTIONAL SYMPTON	NO	NO	CURRENT SMOKER	RECOVERING	YES	NO	PARENCHYMAL	POSITIVE	NEGATIVE	ANY DRUG RESISTANCE	LUNG CANCER	LIBERIAN	18.5	ALIVE	2015	122	CENSORED		DECEMBER	YES	AUGUST				BEEN TAKING ANTI-TB DRUG BEFORE
MALE	38	FISHERMAN	SECONARY EDUCATION	SINGLE	PULMONARY	NEW	CONSTITUTIONAL SYMPTON	NO	YES	CURRENT SMOKER	RECOVERING	YES	NO	PARENCHYMAL	POSITIVE	NEGATIVE	ANY DRUG RESISTANCE	LUNG CANCER	LIBERIAN	18.5	ALIVE	2015	98	CENSORED		NOVEMBER	YES	AUGUST				BEEN TAKING ANTI-TB DRUG BEFORE
MALE	37	FISHERMAN	SECONARY EDUCATION	SINGLE	PULMONARY	NEW	BOTH	NO	NO	CURRENT SMOKER	RECOVERING	YES	NO	PARENCHYMAL	POSITIVE	NEGATIVE	MM	LUNG CANCER	LIBERIAN	17.9	ALIVE	2015	87	CENSORED		JULY	YES	MAY				NOT BEEN TAKING ANTI-TB DRUG
MALE	37	FISHERMAN	SECONARY EDUCATION	MARRIED	PULMONARY	NEW	BOTH	NO	NO	CURRENT SMOKER	RECOVERING	YES	NO	PARENCHYMAL	POSITIVE	NEGATIVE	MULTI DRUG RESISTANCE	LUNG CANCER	LIBERIAN	17.9	ALIVE	2015	76	CENSORED		JUNE	YES	APRIL				NOT BEEN TAKING ANTI-TB DRUG
MALE	38	CARPENTER	SECONARY EDUCATION	MARRIED	PULMONARY	NEW	BOTH	NO	NO	CURRENT SMOKER	RECOVERING	YES	NO	PARENCHYMAL	POSITIVE	NEGATIVE	MULTI DRUG RESISTANCE	HIV-AIDS	LIBERIAN	17.9	ALIVE	2015	79	CENSORED		MARCH	YES	JANUARY				NOT BEEN TAKING ANTI-TB DRUG
MALE	42	FISHERMAN	SECONARY EDUCATION	MARRIED	PULMONARY	NEW	BOTH	YES	NO	CURRENT SMOKER	RECOVERING	YES	NO	PARENCHYMAL	POSITIVE	NEGATIVE	MULTI DRUG RESISTANCE	HIV-AIDS	LIBERIAN	17.9	ALIVE	2015	123	CENSORED		FEBRUARY	YES	NOVEMBER				NOT BEEN TAKING ANTI-TB DRUG
MALE	34	FISHERMAN	SECONARY EDUCATION	SINGLE	PULMONARY	NEW	BOTH	YES	NO	CURRENT SMOKER	RECOVERING	YES	NO	PARENCHYMAL	NEGATIVE	NEGATIVE	MULTI DRUG RESISTANCE	HIV-AIDS	LIBERIAN	20	ALIVE	2015	123	CENSORED		APRIL	YES	OCTOBER				NOT BEEN TAKING ANTI-TB DRUG
MALE	38	FISHERMAN	SECONARY EDUCATION	SINGLE	PULMONARY	NEW	BOTH	YES	YES	CURRENT SMOKER	RECOVERING	YES	NO	PARENCHYMAL	NEGATIVE	NEGATIVE	MULTI DRUG RESISTANCE	HIV-AIDS	LIBERIAN	21	ALIVE	2015	432	CENSORED		FEBRUARY	YES	DECEMBER				NOT BEEN TAKING ANTI-TB DRUG
MALE	39	CARPENTER	SECONARY EDUCATION	SINGLE	PULMONARY	NEW	BOTH	YES	YES	CURRENT SMOKER	RECOVERING	YES	NO	PARENCHYMAL	POSITIVE	NEGATIVE	MULTI DRUG RESISTANCE	HIV-AIDS	LIBERIAN	24	ALIVE	2015	234	CENSORED		MARCH	YES	AUGUST				NOT BEEN TAKING ANTI-TB DRUG
MALE	33	FISHERMAN	PRIMARY LEVEL	SINGLE	PULMONARY	NEW	BOTH	YES	YES	CURRENT SMOKER	RECOVERING	YES	NO	PLEURAL	POSITIVE	NEGATIVE	MULTI DRUG RESISTANCE	HIV-AIDS	LIBERIAN	34	ALIVE	2015	456	CENSORED		FEBRUARY	YES	NOVEMBER				NOT BEEN TAKING ANTI-TB DRUG
MALE	24	FISHERMAN	SECONARY EDUCATION	SINGLE	PULMONARY	NEW	CONSTITUTIONAL SYMPTON	NO	YES	CURRENT SMOKER	RECOVERING	YES	NO	PARENCHYMAL	POSITIVE	NEGATIVE	MULTI DRUG RESISTANCE	HIV-AIDS	LIBERIAN	32	ALIVE	2015	322	CENSORED		MARCH	YES	MARCH				NOT BEEN TAKING ANTI-TB DRUG
MALE	34	CARPENTER	SECONARY EDUCATION	SINGLE	PULMONARY	NEW	CONSTITUTIONAL SYMPTON	NO	YES	CURRENT SMOKER	RECOVERING	YES	NO	PARENCHYMAL	POSITIVE	NEGATIVE	MULTI DRUG RESISTANCE	HIV-AIDS	LIBERIAN	23	ALIVE	2015	336	CENSORED		JANUARY	YES	AUGUST				NOT BEEN TAKING ANTI-TB DRUG
MALE	38	FISHERMAN	PRIMARY LEVEL	SINGLE	PULMONARY	NEW	COUGH	NO	YES	CURRENT SMOKER	RECOVERING	YES	NO	PARENCHYMAL	POSITIVE	NEGATIVE	MULTI DRUG RESISTANCE	HIV-AIDS	LIBERIAN	25	ALIVE	2015	543	CENSORED		JULY	YES	JANUARY				NOT BEEN TAKING ANTI-TB DRUG
MALE	34	CARPENTER	SECONARY EDUCATION	SINGLE	PULMONARY	OLD	CONSTITUTIONAL SYMPTON	NO	YES	CURRENT SMOKER	RECOVERING	YES	NO	PARENCHYMAL	POSITIVE	NEGATIVE	MULTI DRUG RESISTANCE	HIV-AIDS	LIBERIAN	24	ALIVE	2015	56	CENSORED		MARCH	YES	FEBRUARY				NOT BEEN TAKING ANTI-TB DRUG
MALE	32	FISHERMAN	PRIMARY LEVEL	SINGLE	PULMONARY	OLD	CONSTITUTIONAL SYMPTON	NO	YES	CURRENT SMOKER	RECOVERING	YES	YES	PARENCHYMAL	POSITIVE	NEGATIVE	MULTI DRUG RESISTANCE	HIV-AIDS	LIBERIAN	27	ALIVE	2015	67	CENSORED		APRIL	YES	FEBRUARY				NOT BEEN TAKING ANTI-TB DRUG
MALE	32	CARPENTER	SECONARY EDUCATION	SINGLE	PULMONARY	OLD	BOTH	NO	NO	CURRENT SMOKER	RECOVERING	YES	YES	PARENCHYMAL	POSITIVE	NEGATIVE	MULTI DRUG RESISTANCE	HIV-AIDS	LIBERIAN	26	ALIVE	2015	88	CENSORED		FEBRUARY	YES	JANUARY				NOT BEEN TAKING ANTI-TB DRUG
MALE	34	FISHERMAN	SECONARY EDUCATION	SINGLE	PULMONARY	OLD	BOTH	NO	NO	CURRENT SMOKER	RECOVERING	YES	NO	PARENCHYMAL	NEGATIVE	NEGATIVE	MULTI DRUG RESISTANCE	HIV-AIDS	LIBERIAN	29	ALIVE	2015	64	CENSORED		MARCH	YES	AUGUST				NOT BEEN TAKING ANTI-TB DRUG
MALE	34	FISHERMAN	SECONARY EDUCATION	SINGLE	PULMONARY	NEW	COUGH	NO	NO	CURRENT SMOKER	RECOVERING	YES	YES	PARENCHYMAL	NEGATIVE	NEGATIVE	MULTI DRUG RESISTANCE	STROKE	LIBERIAN	20	ALIVE	2015	59	CENSORED		SEPTEMBER	YES	JANUARY				NOT BEEN TAKING ANTI-TB DRUG
MALE	35	FISHERMAN	PRIMARY LEVEL	SINGLE	PULMONARY	NEW	COUGH	NO	NO	CURRENT SMOKER	RECOVERING	YES	YES	PARENCHYMAL	POSITIVE	NEGATIVE	MULTI DRUG RESISTANCE	STROKE	LIBERIAN	34	ALIVE	2015	43	CENSORED		FEBRUARY	YES	MARCH				NOT BEEN TAKING ANTI-TB DRUG
MALE	36	CARPENTER	SECONARY EDUCATION	SINGLE	PULMONARY	NEW	BOTH	NO	NO	CURRENT SMOKER	RECOVERING	YES	NO	PARENCHYMAL	POSITIVE	NEGATIVE	MULTI DRUG RESISTANCE	NO COMORBIDITY	LIBERIAN	35	ALIVE	2015	34	CENSORED		APRIL	YES	MARCH				NOT BEEN TAKING ANTI-TB DRUG
FEMALE	37	FISHERMAN	PRIMARY LEVEL	SINGLE	PULMONARY	NEW	CONSTITUTIONAL SYMPTON	NO	NO	CURRENT SMOKER	RECOVERING	YES	YES	PARENCHYMAL	POSITIVE	NEGATIVE	MULTI DRUG RESISTANCE	NO COMORBIDITY	LIBERIAN	23	ALIVE	2015	77	CENSORED		OCTOBER	YES	AUGUST				NOT BEEN TAKING ANTI-TB DRUG
FEMALE	38	FISHERMAN	PRIMARY LEVEL	SINGLE	PULMONARY	NEW	CONSTITUTIONAL SYMPTON	NO	YES	CURRENT SMOKER	RECOVERING	YES	YES	PARENCHYMAL	POSITIVE	NEGATIVE	MULTI DRUG RESISTANCE	NO COMORBIDITY	LIBERIAN	24	ALIVE	2015	61	CENSORED		NOVEMBER	NO	SEPTEMBER				NOT BEEN TAKING ANTI-TB DRUG
MALE	32	MARKETER	PRIMARY LEVEL	MARRIED	PULMONARY	NEW	CONSTITUTIONAL SYMPTON	NO	YES	CURRENT SMOKER	RECOVERING	YES	NO	PLEURAL	POSITIVE	NEGATIVE	MULTI DRUG RESISTANCE	NO COMORBIDITY	LIBERIAN	25	ALIVE	2015	58	CENSORED		DECEMBER	NO	NOVEMBER				NOT BEEN TAKING ANTI-TB DRUG
FEMALE	32	MARKETER	SECONARY EDUCATION	SINGLE	PULMONARY	NEW	CONSTITUTIONAL SYMPTON	NO	YES	CURRENT SMOKER	RECOVERING	YES	YES	PARENCHYMAL	POSITIVE	NEGATIVE	MULTI DRUG RESISTANCE	NO COMORBIDITY	LIBERIAN	26	ALIVE	2015	64	CENSORED		JANUARY	NO	NOVEMBER				NOT BEEN TAKING ANTI-TB DRUG
MALE	33	MARKETER	PRIMARY LEVEL	SINGLE	PULMONARY	NEW	CONSTITUTIONAL SYMPTON	NO	YES	CURRENT SMOKER	RECOVERING	YES	YES	PARENCHYMAL	POSITIVE	NEGATIVE	MULTI DRUG RESISTANCE	NO COMORBIDITY	LIBERIAN	27	ALIVE	2015	54	CENSORED		FEBRUARY	NO	FEBRUARY				BEEN TAKING ANTI-TB DRUG BEFORE
MALE	31	MARKETER	SECONARY EDUCATION	SINGLE	PULMONARY	NEW	BOTH	NO	YES	CURRENT SMOKER	NOT RECOVERING	YES	NO	PARENCHYMAL	NEGATIVE	NEGATIVE	MULTI DRUG RESISTANCE	NO COMORBIDITY	LIBERIAN	25	ALIVE	2015	49	CENSORED		MARCH	NO	FEBRUARY				BEEN TAKING ANTI-TB DRUG BEFORE
MALE	32	MARKETER	SECONARY EDUCATION	SINGLE	PULMONARY	NEW	BOTH	NO	YES	CURRENT SMOKER	NOT RECOVERING	YES	YES	PARENCHYMAL	NEGATIVE	NEGATIVE	MULTI DRUG RESISTANCE	NO COMORBIDITY	LIBERIAN	23	ALIVE	2015	53	CENSORED		APRIL	NO	MARCH				BEEN TAKING ANTI-TB DRUG BEFORE
MALE	33	MARKETER	SECONARY EDUCATION	SINGLE	PULMONARY	NEW	BOTH	NO	YES	CURRENT SMOKER	NOT RECOVERING	YES	YES	PARENCHYMAL	NEGATIVE	NEGATIVE	MULTI DRUG RESISTANCE	NO COMORBIDITY	LIBERIAN	21	ALIVE	2015	46	CENSORED		MAY	NO	APRIL				BEEN TAKING ANTI-TB DRUG BEFORE
MALE	31	MARKETER	SECONARY EDUCATION	SINGLE	PULMONARY	NEW	BOTH	NO	YES	CURRENT SMOKER	NOT RECOVERING	YES	NO	PARENCHYMAL	NEGATIVE	NEGATIVE	MULTI DRUG RESISTANCE	STROKE	LIBERIAN	24	ALIVE	2015	87	CENSORED		MAY	NO	MARCH				BEEN TAKING ANTI-TB DRUG BEFORE
MALE	32	FISHERMAN	SECONARY EDUCATION	SINGLE	PULMONARY	NEW	BOTH	NO	YES	CURRENT SMOKER	NOT RECOVERING	YES	NO	PARENCHYMAL	NEGATIVE	NEGATIVE	MULTI DRUG RESISTANCE	STROKE	LIBERIAN	23	ALIVE	2015	34	CENSORED		JANUARY	NO	DECEMBER				BEEN TAKING ANTI-TB DRUG BEFORE
MALE	32	CARPENTER	PRIMARY LEVEL	SINGLE	PULMONARY	OLD	BOTH	NO	YES	CURRENT SMOKER	NOT RECOVERING	YES	NO	PARENCHYMAL	NEGATIVE	NEGATIVE	ANY DRUG RESISTANCE	STROKE	LIBERIAN	25	ALIVE	2015	43	CENSORED		FEBRUARY	NO	JANUARY				BEEN TAKING ANTI-TB DRUG BEFORE
MALE	24	FISHERMAN	PRIMARY LEVEL	SINGLE	PULMONARY	OLD	BOTH	YES	YES	CURRENT SMOKER	NOT RECOVERING	YES	NO	PARENCHYMAL	NEGATIVE	NEGATIVE	ANY DRUG RESISTANCE	STROKE	LIBERIAN	26	ALIVE	2015	51	CENSORED		SEPTEMBER	NO	AUGUST				BEEN TAKING ANTI-TB DRUG BEFORE
MALE	23	STUDENT	PRIMARY LEVEL	SINGLE	PULMONARY	OLD	CONSTITUTIONAL SYMPTON	YES	YES	CURRENT SMOKER	NOT RECOVERING	YES	NO	PARENCHYMAL	NEGATIVE	NEGATIVE	ANY DRUG RESISTANCE	STROKE	LIBERIAN	21	ALIVE	2015	48	CENSORED		OCTOBER	NO	SEPTEMBER				BEEN TAKING ANTI-TB DRUG BEFORE
MALE	24	CARPENTER	PRIMARY LEVEL	MARRIED	PULMONARY	OLD	CONSTITUTIONAL SYMPTON	NO	YES	CURRENT SMOKER	RECOVERING	YES	NO	PARENCHYMAL	POSITIVE	NEGATIVE	ANY DRUG RESISTANCE	STROKE	LIBERIAN	21.3	ALIVE	2015	53	CENSORED		MARCH	NO	FEBRUARY				BEEN TAKING ANTI-TB DRUG BEFORE
MALE	43	FISHERMAN	PRIMARY LEVEL	SINGLE	PULMONARY	OLD	CONSTITUTIONAL SYMPTON	YES	YES	CURRENT SMOKER	RECOVERING	YES	NO	PLEURAL	POSITIVE	NEGATIVE	ANY DRUG RESISTANCE	STROKE	LIBERIAN	22	ALIVE	2015	43	CENSORED		APRIL	NO	MARCH				BEEN TAKING ANTI-TB DRUG BEFORE
MALE	42	FISHERMAN	NOT EDUCATED	MARRIED	PULMONARY	NEW	CONSTITUTIONAL SYMPTON	YES	YES	CURRENT SMOKER	RECOVERING	YES	NO	PARENCHYMAL	NEGATIVE	NEGATIVE	ANY DRUG RESISTANCE	STROKE	LIBERIAN	22.4	ALIVE	2015	42	CENSORED		MAY	NO	APRIL				BEEN TAKING ANTI-TB DRUG BEFORE
MALE	45	CARPENTER	NOT EDUCATED	SINGLE	PULMONARY	NEW	CONSTITUTIONAL SYMPTON	YES	YES	CURRENT SMOKER	RECOVERING	YES	NO	PARENCHYMAL	POSITIVE	NEGATIVE	ANY DRUG RESISTANCE	STROKE	LIBERIAN	19.8	ALIVE	2015	47	CENSORED		JUNE	NO	MAY				BEEN TAKING ANTI-TB DRUG BEFORE
MALE	32	FISHERMAN	NOT EDUCATED	SINGLE	PULMONARY	NEW	BOTH	NO	YES	CURRENT SMOKER	RECOVERING	YES	NO	PARENCHYMAL	NEGATIVE	NEGATIVE	ANY DRUG RESISTANCE	STROKE	LIBERIAN	20.4	ALIVE	2015	53	CENSORED		JULY	NO	JUNE				BEEN TAKING ANTI-TB DRUG BEFORE
MALE	56	FISHERMAN	SECONARY EDUCATION	SINGLE	PULMONARY	NEW	BOTH	NO	YES	CURRENT SMOKER	RECOVERING	YES	NO	PARENCHYMAL	NEGATIVE	NEGATIVE	ANY DRUG RESISTANCE	STROKE	LIBERIAN	32.4	ALIVE	2015	51	CENSORED		JUNE	YES	MAY				BEEN TAKING ANTI-TB DRUG BEFORE
MALE	59	FISHERMAN	PRIMARY LEVEL	SINGLE	PULMONARY	NEW	BOTH	NO	YES	CURRENT SMOKER	RECOVERING	YES	NO	PARENCHYMAL	NEGATIVE	NEGATIVE	ANY DRUG RESISTANCE	DIABETES	LIBERIAN	33.2	ALIVE	2015	62	CENSORED		JULY	YES	MAY				BEEN TAKING ANTI-TB DRUG BEFORE
MALE	45	CARPENTER	SECONARY EDUCATION	SINGLE	PULMONARY	NEW	BOTH	NO	YES	CURRENT SMOKER	RECOVERING	YES	NO	PARENCHYMAL	NEGATIVE	NEGATIVE	ANY DRUG RESISTANCE	DIABETES	LIBERIAN	30.2	ALIVE	2015	23	CENSORED		MARCH	YES	FEBRUARY				BEEN TAKING ANTI-TB DRUG BEFORE
MALE	52	FISHERMAN	SECONARY EDUCATION	SINGLE	PULMONARY	NEW	BOTH	NO	YES	CURRENT SMOKER	RECOVERING	YES	NO	PARENCHYMAL	NEGATIVE	NEGATIVE	ANY DRUG RESISTANCE	DIABETES	LIBERIAN	30.1	ALIVE	2015	38	CENSORED		NOVEMBER	YES	OCTOBER				BEEN TAKING ANTI-TB DRUG BEFORE
MALE	21	FISHERMAN	PRIMARY LEVEL	SINGLE	PULMONARY	OLD	BOTH	NO	YES	CURRENT SMOKER	RECOVERING	YES	NO	PARENCHYMAL	NEGATIVE	NEGATIVE	ANY DRUG RESISTANCE	DIABETES	LIBERIAN	21.4	ALIVE	2015	30	CENSORED		OCTOBER	YES	SEPTEMBER				BEEN TAKING ANTI-TB DRUG BEFORE
MALE	37	FISHERMAN	PRIMARY LEVEL	SINGLE	PULMONARY	NEW	BOTH	NO	YES	CURRENT SMOKER	RECOVERING	YES	NO	PLEURAL	NEGATIVE	NEGATIVE	ANY DRUG RESISTANCE	HIV-AIDS	LIBERIAN	20.1	ALIVE	2015	69	CENSORED		SEPTEMBER	YES	JULY				BEEN TAKING ANTI-TB DRUG BEFORE
MALE	34	FISHERMAN	PRIMARY LEVEL	SINGLE	PULMONARY	NEW	BOTH	NO	YES	CURRENT SMOKER	RECOVERING	YES	NO	PARENCHYMAL	NEGATIVE	NEGATIVE	ANY DRUG RESISTANCE	HIV-AIDS	LIBERIAN	23.4	ALIVE	2015	75	CENSORED		AUGUST	YES	JUNE				BEEN TAKING ANTI-TB DRUG BEFORE
MALE	35	CARPENTER	SECONARY EDUCATION	SINGLE	PULMONARY	NEW	BOTH	NO	YES	CURRENT SMOKER	RECOVERING	YES	NO	PARENCHYMAL	NEGATIVE	NEGATIVE	ANY DRUG RESISTANCE	HIV-AIDS	LIBERIAN	22.3	ALIVE	2015	79	CENSORED		SEPTEMBER	YES	JULY				BEEN TAKING ANTI-TB DRUG BEFORE
MALE	34	FISHERMAN	PRIMARY LEVEL	SINGLE	PULMONARY	NEW	BOTH	NO	YES	CURRENT SMOKER	RECOVERING	YES	NO	PARENCHYMAL	NEGATIVE	NEGATIVE	ANY DRUG RESISTANCE	HIV-AIDS	LIBERIAN	35.4	ALIVE	2015	123	CENSORED		JUNE	YES	FEBRUARY				BEEN TAKING ANTI-TB DRUG BEFORE
MALE	38	FISHERMAN	SECONARY EDUCATION	SINGLE	PULMONARY	NEW	BOTH	NO	YES	CURRENT SMOKER	RECOVERING	YES	NO	PARENCHYMAL	NEGATIVE	NEGATIVE	ANY DRUG RESISTANCE	HIV-AIDS	LIBERIAN	36.6	ALIVE	2015	201	CENSORED		MARCH	YES	NOVEMBER				BEEN TAKING ANTI-TB DRUG BEFORE
MALE	39	FISHERMAN	SECONARY EDUCATION	SINGLE	PULMONARY	NEW	BOTH	NO	YES	CURRENT SMOKER	RECOVERING	YES	NO	PARENCHYMAL	NEGATIVE	NEGATIVE	MULTI DRUG RESISTANCE	HIV-AIDS	LIBERIAN	32.3	ALIVE	2015	132	CENSORED		JUNE	YES	FEBRUARY				BEEN TAKING ANTI-TB DRUG BEFORE
MALE	31	CARPENTER	SECONARY EDUCATION	SINGLE	PULMONARY	NEW	BOTH	NO	YES	CURRENT SMOKER	RECOVERING	YES	NO	PARENCHYMAL	POSITIVE	NEGATIVE	MULTI DRUG RESISTANCE	HIV-AIDS	LIBERIAN	20	ALIVE	2015	321	CENSORED		MAY	YES	JULY				NOT BEEN TAKING ANTI-TB DRUG
MALE	30	FISHERMAN	SECONARY EDUCATION	SINGLE	PULMONARY	NEW	BOTH	NO	YES	CURRENT SMOKER	RECOVERING	YES	NO	PARENCHYMAL	POSITIVE	NEGATIVE	MULTI DRUG RESISTANCE	HIV-AIDS	LIBERIAN	19.5	ALIVE	2015	187	CENSORED		JANUARY	YES	JULY				NOT BEEN TAKING ANTI-TB DRUG
MALE	31	FISHERMAN	SECONARY EDUCATION	SINGLE	PULMONARY	NEW	BOTH	NO	YES	CURRENT SMOKER	RECOVERING	YES	NO	PLEURAL	POSITIVE	NEGATIVE	MULTI DRUG RESISTANCE	HIV-AIDS	LIBERIAN	32.9	ALIVE	2015	199	CENSORED		APRIL	YES	OCTOBER				NOT BEEN TAKING ANTI-TB DRUG
FEMALE	32	FISHERMAN	PRIMARY LEVEL	SINGLE	PULMONARY	NEW	BOTH	NO	YES	CURRENT SMOKER	RECOVERING	YES	NO	PARENCHYMAL	NEGATIVE	NEGATIVE	MULTI DRUG RESISTANCE	HIV-AIDS	LIBERIAN	32.9	ALIVE	2015	200	CENSORED		MARCH	YES	SEPTEMBER				NOT BEEN TAKING ANTI-TB DRUG
MALE	38	FISHERMAN	PRIMARY LEVEL	SINGLE	PULMONARY	NEW	BOTH	YES	YES	CURRENT SMOKER	RECOVERING	YES	NO	PARENCHYMAL	NEGATIVE	NEGATIVE	MULTI DRUG RESISTANCE	HIV-AIDS	LIBERIAN	32.9	ALIVE	2015	212	CENSORED		MARCH	YES	AUGUST				NOT BEEN TAKING ANTI-TB DRUG
MALE	35	CARPENTER	PRIMARY LEVEL	SINGLE	PULMONARY	NEW	BOTH	YES	YES	CURRENT SMOKER	RECOVERING	YES	NO	PARENCHYMAL	NEGATIVE	NEGATIVE	ANY DRUG RESISTANCE	HIV-AIDS	LIBERIAN	19.8	ALIVE	2015	98	CENSORED		SEPTEMBER	YES	JUNE				NOT BEEN TAKING ANTI-TB DRUG
MALE	34	FISHERMAN	PRIMARY LEVEL	SINGLE	PULMONARY	NEW	BOTH	YES	YES	CURRENT SMOKER	RECOVERING	YES	NO	PARENCHYMAL	NEGATIVE	NEGATIVE	ANY DRUG RESISTANCE	HIV-AIDS	LIBERIAN	36.6	ALIVE	2015	87	CENSORED		OCTOBER	YES	AUGUST				NOT BEEN TAKING ANTI-TB DRUG
FEMALE	34	FISHERMAN	PRIMARY LEVEL	SINGLE	PULMONARY	NEW	BOTH	NO	YES	CURRENT SMOKER	RECOVERING	YES	NO	PARENCHYMAL	NEGATIVE	NEGATIVE	ANY DRUG RESISTANCE	HIV-AIDS	LIBERIAN	36.6	ALIVE	2015	76	CENSORED		AUGUST	YES	JUNE				NOT BEEN TAKING ANTI-TB DRUG
FEMALE	29	STUDENT	UNIVERSITY LEVEL	SINGLE	PULMONARY	NEW	BOTH	YES	YES	CURRENT SMOKER	RECOVERING	YES	NO	PARENCHYMAL	POSITIVE	NEGATIVE	ANY DRUG RESISTANCE	HIV-AIDS	LIBERIAN	36.6	ALIVE	2015	65	CENSORED		SEPTEMBER	YES	JULY				NOT BEEN TAKING ANTI-TB DRUG
FEMALE	28	CARPENTER	SECONARY EDUCATION	SINGLE	PULMONARY	NEW	BOTH	YES	NO	CURRENT SMOKER	RECOVERING	YES	NO	PARENCHYMAL	POSITIVE	NEGATIVE	ANY DRUG RESISTANCE	HIV-AIDS	LIBERIAN	36.6	ALIVE	2015	54	CENSORED		OCTOBER	YES	SEPTEMBER				NOT BEEN TAKING ANTI-TB DRUG
FEMALE	23	STUDENT	SECONARY EDUCATION	SINGLE	PULMONARY	NEW	BOTH	YES	NO	CURRENT SMOKER	RECOVERING	YES	NO	PARENCHYMAL	POSITIVE	NEGATIVE	ANY DRUG RESISTANCE	HIV-AIDS	LIBERIAN	36.6	ALIVE	2015	45	CENSORED		JULY	YES	JUNE				NOT BEEN TAKING ANTI-TB DRUG
FEMALE	25	FISHERMAN	PRIMARY LEVEL	SINGLE	PULMONARY	NEW	BOTH	NO	NO	CURRENT SMOKER	RECOVERING	YES	NO	PARENCHYMAL	POSITIVE	NEGATIVE	ANY DRUG RESISTANCE	HIV-AIDS	LIBERIAN	36.6	ALIVE	2015	56	CENSORED		DECEMBER	YES	NOVEMBER				NOT BEEN TAKING ANTI-TB DRUG
FEMALE	31	FISHERMAN	PRIMARY LEVEL	MARRIED	PULMONARY	NEW	BOTH	NO	NO	CURRENT SMOKER	RECOVERING	YES	NO	PARENCHYMAL	POSITIVE	NEGATIVE	ANY DRUG RESISTANCE	HIV-AIDS	LIBERIAN	22	ALIVE	2015	67	CENSORED		AUGUST	YES	JUNE				NOT BEEN TAKING ANTI-TB DRUG
MALE	33	FISHERMAN	SECONARY EDUCATION	SINGLE	PULMONARY	NEW	BOTH	NO	NO	CURRENT SMOKER	NOT RECOVERING	YES	NO	PLEURAL	POSITIVE	NEGATIVE	ANY DRUG RESISTANCE	HIV-AIDS	LIBERIAN	23	ALIVE	2015	78	CENSORED		SEPTEMBER	YES	JULY				NOT BEEN TAKING ANTI-TB DRUG
MALE	32	SECURITY	SECONARY EDUCATION	SINGLE	PULMONARY	OLD	BOTH	NO	NO	CURRENT SMOKER	NOT RECOVERING	YES	NO	PARENCHYMAL	NEGATIVE	NEGATIVE	ANY DRUG RESISTANCE	HIV-AIDS	LIBERIAN	27	ALIVE	2015	90	CENSORED		JUNE	YES	MARCH				NOT BEEN TAKING ANTI-TB DRUG
MALE	33	FISHERMAN	PRIMARY LEVEL	SINGLE	PULMONARY	OLD	BOTH	NO	NO	CURRENT SMOKER	NOT RECOVERING	YES	NO	PARENCHYMAL	NEGATIVE	NEGATIVE	ANY DRUG RESISTANCE	NO COMORBIDITY	LIBERIAN	26.3	ALIVE	2015	89	CENSORED		MARCH	YES	JANUARY				NOT BEEN TAKING ANTI-TB DRUG
MALE	34	FISHERMAN	PRIMARY LEVEL	SINGLE	PULMONARY	NEW	BOTH	NO	NO	FORMER SMOKER	NOT RECOVERING	YES	NO	PARENCHYMAL	NEGATIVE	NEGATIVE	ANY DRUG RESISTANCE	NO COMORBIDITY	LIBERIAN	24.3	ALIVE	2015	64	CENSORED		JUNE	YES	APRIL				NOT BEEN TAKING ANTI-TB DRUG
MALE	36	FISHERMAN	PRIMARY LEVEL	SINGLE	PULMONARY	NEW	BOTH	NO	YES	FORMER SMOKER	NOT RECOVERING	YES	NO	PARENCHYMAL	NEGATIVE	NEGATIVE	ANY DRUG RESISTANCE	NO COMORBIDITY	LIBERIAN	32.4	ALIVE	2015	102	CENSORED		MAY	YES	FEBRUARY				NOT BEEN TAKING ANTI-TB DRUG
MALE	65	FISHERMAN	PRIMARY LEVEL	MARRIED	PULMONARY	NEW	BOTH	NO	YES	FORMER SMOKER	NOT RECOVERING	YES	NO	PARENCHYMAL	NEGATIVE	NEGATIVE	ANY DRUG RESISTANCE	NO COMORBIDITY	LIBERIAN	31.2	ALIVE	2015	124	CENSORED		JANUARY	YES	SEPTEMBER				NOT BEEN TAKING ANTI-TB DRUG
MALE	45	SECURITY	SECONARY EDUCATION	SINGLE	EXTRA PULMONARY	NEW	BOTH	NO	YES	FORMER SMOKER	NOT RECOVERING	YES	NO	PARENCHYMAL	NEGATIVE	NEGATIVE	MULTI DRUG RESISTANCE	NO COMORBIDITY	LIBERIAN	23.1	ALIVE	2015	136	CENSORED		APRIL	YES	DECEMBER				NOT BEEN TAKING ANTI-TB DRUG
MALE	38	FISHERMAN	PRIMARY LEVEL	SINGLE	EXTRA PULMONARY	OLD	BOTH	NO	YES	FORMER SMOKER	NOT RECOVERING	YES	NO	PARENCHYMAL	NEGATIVE	NEGATIVE	MULTI DRUG RESISTANCE	NO COMORBIDITY	LIBERIAN	23	ALIVE	2015	123	CENSORED		MARCH	YES	NOVEMBER				BEEN TAKING ANTI-TB DRUG BEFORE
MALE	33	FISHERMAN	PRIMARY LEVEL	SINGLE	EXTRA PULMONARY	OLD	BOTH	NO	YES	FORMER SMOKER	RECOVERING	YES	NO	PARENCHYMAL	NEGATIVE	NEGATIVE	MULTI DRUG RESISTANCE	NO COMORBIDITY	LIBERIAN	21	ALIVE	2015	143	CENSORED		MARCH	YES	NOVEMBER				BEEN TAKING ANTI-TB DRUG BEFORE
MALE	26	FISHERMAN	PRIMARY LEVEL	SINGLE	PULMONARY	NEW	BOTH	NO	YES	CURRENT SMOKER	RECOVERING	YES	NO	PARENCHYMAL	NEGATIVE	NEGATIVE	MULTI DRUG RESISTANCE	HEPATITIS	LIBERIAN	24	ALIVE	2015	132	CENSORED		MARCH	YES	NOVEMBER				BEEN TAKING ANTI-TB DRUG BEFORE
MALE	20	FISHERMAN	PRIMARY LEVEL	SINGLE	PULMONARY	OLD	BOTH	NO	YES	CURRENT SMOKER	RECOVERING	YES	NO	PLEURAL	POSITIVE	NEGATIVE	MULTI DRUG RESISTANCE	HEPATITIS	LIBERIAN	25	ALIVE	2015	156	CENSORED		NOVEMBER	YES	JUNE				BEEN TAKING ANTI-TB DRUG BEFORE
MALE	22	SECURITY	SECONARY EDUCATION	MARRIED	PULMONARY	OLD	BOTH	NO	YES	CURRENT SMOKER	RECOVERING	YES	NO	PARENCHYMAL	POSITIVE	NEGATIVE	MULTI DRUG RESISTANCE	HEPATITIS	LIBERIAN	21	ALIVE	2015	321	CENSORED		OCTOBER	YES	DECEMBER				NOT BEEN TAKING ANTI-TB DRUG
MALE	26	FISHERMAN	PRIMARY LEVEL	SINGLE	PULMONARY	OLD	BOTH	NO	YES	CURRENT SMOKER	RECOVERING	YES	NO	PARENCHYMAL	POSITIVE	NEGATIVE	MULTI DRUG RESISTANCE	HEPATITIS	LIBERIAN	23	ALIVE	2015	432	CENSORED		SEPTEMBER	YES	JULY				NOT BEEN TAKING ANTI-TB DRUG
MALE	41	FISHERMAN	PRIMARY LEVEL	SINGLE	PULMONARY	NEW	BOTH	NO	YES	CURRENT SMOKER	RECOVERING	YES	NO	PARENCHYMAL	POSITIVE	NEGATIVE	ANY DRUG RESISTANCE	NO COMORBIDITY	LIBERIAN	22	ALIVE	2015	444	CENSORED		AUGUST	YES	JUNE				NOT BEEN TAKING ANTI-TB DRUG
MALE	25	STUDENT	SECONARY EDUCATION	SINGLE	PULMONARY	NEW	BOTH	NO	YES	FORMER SMOKER	RECOVERING	YES	NO	PARENCHYMAL	NEGATIVE	NEGATIVE	ANY DRUG RESISTANCE	NO COMORBIDITY	LIBERIAN	24	ALIVE	2015	223	CENSORED		SEPTEMBER	YES	FEBRUARY				NOT BEEN TAKING ANTI-TB DRUG
MALE	59	FISHERMAN	SECONARY EDUCATION	SINGLE	PULMONARY	NEW	BOTH	NO	YES	FORMER SMOKER	RECOVERING	YES	NO	PARENCHYMAL	NEGATIVE	NEGATIVE	ANY DRUG RESISTANCE	NO COMORBIDITY	LIBERIAN	25	DEAD	2015	432	DEAD	432	JUNE	YES	APRIL	JUNE	2017	FACILITY	NOT BEEN TAKING ANTI-TB DRUG
MALE	54	FISHERMAN	SECONARY EDUCATION	SINGLE	PULMONARY	NEW	BOTH	NO	YES	FORMER SMOKER	NOT RECOVERING	YES	NO	PARENCHYMAL	NEGATIVE	NEGATIVE	ANY DRUG RESISTANCE	NO COMORBIDITY	LIBERIAN	26	DEAD	2015	342	DEAD	342	MARCH	YES	APRIL	MARCH	2017	FACILITY	NOT BEEN TAKING ANTI-TB DRUG
MALE	49	FISHERMAN	PRIMARY LEVEL	SINGLE	PULMONARY	NEW	BOTH	NO	YES	FORMER SMOKER	NOT RECOVERING	YES	NO	PARENCHYMAL	NEGATIVE	NEGATIVE	ANY DRUG RESISTANCE	NO COMORBIDITY	LIBERIAN	23	DEAD	2015	213	DEAD	213	JUNE	YES	NOVEMBER	JUNE	2017	RESIDENT	NOT BEEN TAKING ANTI-TB DRUG
MALE	42	FISHERMAN	PRIMARY LEVEL	SINGLE	PULMONARY	NEW	BOTH	NO	YES	CURRENT SMOKER	NOT RECOVERING	YES	NO	PARENCHYMAL	NEGATIVE	NEGATIVE	ANY DRUG RESISTANCE	NO COMORBIDITY	LIBERIAN	21	DEAD	2015	234	DEAD	234	MAY	YES	OCTOBER	MAY	2017	FACILITY	NOT BEEN TAKING ANTI-TB DRUG
MALE	38	SECURITY	PRIMARY LEVEL	SINGLE	PULMONARY	NEW	BOTH	NO	YES	CURRENT SMOKER	NOT RECOVERING	YES	NO	PARENCHYMAL	NEGATIVE	NEGATIVE	ANY DRUG RESISTANCE	NO COMORBIDITY	LIBERIAN	20	DEAD	2015	321	DEAD	321	JANUARY	YES	MARCH	FEBRUARY	2018	RESIDENT	NOT BEEN TAKING ANTI-TB DRUG
MALE	38	FISHERMAN	PRIMARY LEVEL	SINGLE	PULMONARY	NEW	BOTH	YES	YES	CURRENT SMOKER	NOT RECOVERING	YES	NO	PARENCHYMAL	NEGATIVE	NEGATIVE	ANY DRUG RESISTANCE	NO COMORBIDITY	LIBERIAN	19.6	DEAD	2015	154	DEAD	154	APRIL	YES	NOVEMBER	APRIL	2018	FACILITY	NOT BEEN TAKING ANTI-TB DRUG
FEMALE	37	FISHERMAN	PRIMARY LEVEL	SINGLE	PULMONARY	NEW	BOTH	YES	YES	CURRENT SMOKER	NOT RECOVERING	YES	NO	PLEURAL	NEGATIVE	NEGATIVE	ANY DRUG RESISTANCE	HEPATITIS	LIBERIAN	20.3	DEAD	2015	156	DEAD	156	MARCH	YES	OCTOBER	MARCH	2018	FACILITY	NOT BEEN TAKING ANTI-TB DRUG
MALE	38	FISHERMAN	PRIMARY LEVEL	SINGLE	PULMONARY	NEW	BOTH	YES	YES	CURRENT SMOKER	NOT RECOVERING	YES	NO	PARENCHYMAL	NEGATIVE	NEGATIVE	ANY DRUG RESISTANCE	HEPATITIS	LIBERIAN	21.4	DEAD	2015	164	DEAD	164	MARCH	YES	OCTOBER	MARCH	2018	FACILITY	NOT BEEN TAKING ANTI-TB DRUG
MALE	38	SECURITY	SECONARY EDUCATION	SINGLE	PULMONARY	NEW	BOTH	YES	YES	CURRENT SMOKER	RECOVERING	YES	NO	PARENCHYMAL	NEGATIVE	NEGATIVE	ANY DRUG RESISTANCE	HEPATITIS	LIBERIAN	22.3	ALIVE	2015	165	CENSORED		APRIL	YES	NOVEMBER				NOT BEEN TAKING ANTI-TB DRUG
MALE	40	SECURITY	SECONARY EDUCATION	SINGLE	PULMONARY	NEW	BOTH	YES	YES	CURRENT SMOKER	RECOVERING	YES	NO	PARENCHYMAL	POSITIVE	NEGATIVE	ANY DRUG RESISTANCE	HEPATITIS	LIBERIAN	24.2	ALIVE	2015	143	CENSORED		MAY	YES	JANUARY				BEEN TAKING ANTI-TB DRUG BEFORE
MALE	42	SECURITY	SECONARY EDUCATION	SINGLE	PULMONARY	NEW	BOTH	YES	YES	NEVER SMOKE	RECOVERING	YES	NO	PARENCHYMAL	POSITIVE	NEGATIVE	ANY DRUG RESISTANCE	HEPATITIS	LIBERIAN	22.5	ALIVE	2015	128	CENSORED		JUNE	YES	FEBRUARY				BEEN TAKING ANTI-TB DRUG BEFORE
FEMALE	46	SECURITY	SECONARY EDUCATION	SINGLE	PULMONARY	NEW	BOTH	NO	YES	NEVER SMOKE	RECOVERING	YES	NO	PARENCHYMAL	POSITIVE	NEGATIVE	ANY DRUG RESISTANCE	HEPATITIS	LIBERIAN	26.7	ALIVE	2015	187	CENSORED		JULY	YES	JANUARY				BEEN TAKING ANTI-TB DRUG BEFORE
MALE	48	SECURITY	SECONARY EDUCATION	SINGLE	PULMONARY	NEW	BOTH	NO	YES	NEVER SMOKE	RECOVERING	YES	NO	PARENCHYMAL	NEGATIVE	NEGATIVE	ANY DRUG RESISTANCE	HIV-AIDS	LIBERIAN	24	ALIVE	2015	165	CENSORED		AUGUST	YES	MARCH				BEEN TAKING ANTI-TB DRUG BEFORE
FEMALE	49	DRIVER	SECONARY EDUCATION	MARRIED	PULMONARY	NEW	BOTH	NO	YES	NEVER SMOKE	RECOVERING	YES	NO	PARENCHYMAL	NEGATIVE	NEGATIVE	ANY DRUG RESISTANCE	HIV-AIDS	LIBERIAN	23.8	ALIVE	2015	154	CENSORED		SEPTEMBER	YES	APRIL				BEEN TAKING ANTI-TB DRUG BEFORE
FEMALE	47	FISHERMAN	SECONARY EDUCATION	MARRIED	PULMONARY	NEW	BOTH	NO	YES	NEVER SMOKE	RECOVERING	YES	NO	PLEURAL	POSITIVE	NEGATIVE	ANY DRUG RESISTANCE	HIV-AIDS	LIBERIAN	23.5	ALIVE	2015	176	CENSORED		OCTOBER	YES	MAY				BEEN TAKING ANTI-TB DRUG BEFORE
FEMALE	43	FISHERMAN	SECONARY EDUCATION	MARRIED	PULMONARY	NEW	BOTH	NO	YES	NEVER SMOKE	RECOVERING	YES	NO	PARENCHYMAL	POSITIVE	NEGATIVE	ANY DRUG RESISTANCE	HIV-AIDS	LIBERIAN	22.3	ALIVE	2015	231	CENSORED		NOVEMBER	YES	APRIL				BEEN TAKING ANTI-TB DRUG BEFORE
FEMALE	45	DRIVER	SECONARY EDUCATION	MARRIED	EXTRA PULMONARY	NEW	BOTH	NO	YES	FORMER SMOKER	RECOVERING	YES	NO	PARENCHYMAL	NEGATIVE	NEGATIVE	MULTI DRUG RESISTANCE	HIV-AIDS	LIBERIAN	32.1	ALIVE	2015	243	CENSORED		DECEMBER	YES	APRIL				BEEN TAKING ANTI-TB DRUG BEFORE
FEMALE	35	FISHERMAN	PRIMARY LEVEL	SINGLE	PULMONARY	NEW	BOTH	NO	YES	FORMER SMOKER	RECOVERING	YES	NO	PARENCHYMAL	NEGATIVE	NEGATIVE	MULTI DRUG RESISTANCE	HIV-AIDS	LIBERIAN	17.9	ALIVE	2015	211	CENSORED		JANUARY	YES	JUNE				BEEN TAKING ANTI-TB DRUG BEFORE
FEMALE	34	PLUMBER	SECONARY EDUCATION	SINGLE	PULMONARY	NEW	BOTH	NO	YES	FORMER SMOKER	RECOVERING	YES	NO	PARENCHYMAL	NEGATIVE	NEGATIVE	MULTI DRUG RESISTANCE	HIV-AIDS	LIBERIAN	17.7	ALIVE	2015	321	CENSORED		MARCH	YES	MAY				BEEN TAKING ANTI-TB DRUG BEFORE
FEMALE	42	PLUMBER	SECONARY EDUCATION	SINGLE	PULMONARY	OLD	BOTH	NO	YES	NEVER SMOKE	RECOVERING	YES	NO	PARENCHYMAL	NEGATIVE	NEGATIVE	MULTI DRUG RESISTANCE	HIV-AIDS	LIBERIAN	18.2	ALIVE	2015	234	CENSORED		APRIL	YES	SEPTEMBER				BEEN TAKING ANTI-TB DRUG BEFORE
FEMALE	31	PLUMBER	SECONARY EDUCATION	SINGLE	PULMONARY	OLD	BOTH	NO	YES	NEVER SMOKE	RECOVERING	YES	NO	PARENCHYMAL	POSITIVE	NEGATIVE	MULTI DRUG RESISTANCE	HIV-AIDS	LIBERIAN	18.8	ALIVE	2015	231	CENSORED		MAY	YES	OCTOBER				BEEN TAKING ANTI-TB DRUG BEFORE
MALE	34	PLUMBER	SECONARY EDUCATION	SINGLE	PULMONARY	NEW	BOTH	NO	YES	NEVER SMOKE	RECOVERING	YES	NO	PARENCHYMAL	POSITIVE	NEGATIVE	MULTI DRUG RESISTANCE	COMORBIDITY	LIBERIAN	19.6	ALIVE	2015	234	CENSORED		JUNE	YES	NOVEMBER				BEEN TAKING ANTI-TB DRUG BEFORE
MALE	36	PLUMBER	SECONARY EDUCATION	SINGLE	PULMONARY	NEW	BOTH	NO	YES	NEVER SMOKE	RECOVERING	YES	NO	PARENCHYMAL	POSITIVE	POSITIVE	ANY DRUG RESISTANCE	HIV-AIDS	LIBERIAN	19.6	DEAD	2015	123	DEAD	123	MARCH	YES	NOVEMBER	MARCH	2017	FACILITY	NOT BEEN TAKING ANTI-TB DRUG
MALE	36	PLUMBER	SECONARY EDUCATION	SINGLE	PULMONARY	NEW	BOTH	NO	YES	CURRENT SMOKER	RECOVERING	YES	NO	PARENCHYMAL	POSITIVE	POSITIVE	MULTI DRUG RESISTANCE	HIV-AIDS	LIBERIAN	19.1	DEAD	2015	354	DEAD	354	APRIL	YES	MAY	APRIL	2017	RESIDENT	NOT BEEN TAKING ANTI-TB DRUG
MALE	38	FISHERMAN	PRIMARY LEVEL	SINGLE	PULMONARY	NEW	BOTH	NO	YES	CURRENT SMOKER	NOT RECOVERING	YES	NO	PARENCHYMAL	NEGATIVE	POSITIVE	ANY DRUG RESISTANCE	HIV-AIDS	LIBERIAN	19.3	DEAD	2015	123	DEAD	123	MARCH	YES	NOVEMBER	MARCH	2017	FACILITY	NOT BEEN TAKING ANTI-TB DRUG
MALE	43	DRIVER	PRIMARY LEVEL	SINGLE	PULMONARY	NEW	BOTH	NO	YES	CURRENT SMOKER	NOT RECOVERING	YES	NO	PARENCHYMAL	POSITIVE	POSITIVE	ANY DRUG RESISTANCE	HIV-AIDS	LIBERIAN	19	DEAD	2015	243	DEAD	243	JUNE	YES	OCTOBER	JUNE	2017	FACILITY	NOT BEEN TAKING ANTI-TB DRUG
MALE	34	FISHERMAN	PRIMARY LEVEL	SINGLE	PULMONARY	NEW	BOTH	NO	YES	CURRENT SMOKER	NOT RECOVERING	YES	NO	PARENCHYMAL	POSITIVE	POSITIVE	ANY DRUG RESISTANCE	HIV-AIDS	LIBERIAN	18.7	DEAD	2015	231	DEAD	231	JULY	YES	DECEMBER	JULY	2017	FACILITY	NOT BEEN TAKING ANTI-TB DRUG
MALE	35	FISHERMAN	PRIMARY LEVEL	SINGLE	PULMONARY	NEW	BOTH	NO	YES	CURRENT SMOKER	NOT RECOVERING	YES	NO	PARENCHYMAL	POSITIVE	POSITIVE	ANY DRUG RESISTANCE	HIV-AIDS	LIBERIAN	19.6	DEAD	2015	234	DEAD	234	AUGUST	YES	JANUARY	AUGUST	2016	RESIDENT	BEEN TAKING ANTI-TB DRUG BEFORE
MALE	29	STUDENT	SECONARY EDUCATION	SINGLE	EXTRA PULMONARY	NEW	BOTH	NO	YES	CURRENT SMOKER	RECOVERING	YES	NO	PLEURAL	POSITIVE	POSITIVE	ANY DRUG RESISTANCE	HIV-AIDS	LIBERIAN	23	ALIVE	2015	321	CENSORED		SEPTEMBER	YES	NOVEMBER				BEEN TAKING ANTI-TB DRUG BEFORE
MALE	34	FISHERMAN	SECONARY EDUCATION	SINGLE	PULMONARY	NEW	BOTH	NO	YES	CURRENT SMOKER	RECOVERING	YES	NO	PARENCHYMAL	POSITIVE	POSITIVE	ANY DRUG RESISTANCE	HIV-AIDS	LIBERIAN	21	ALIVE	2015	254	CENSORED		OCTOBER	YES	FEBRUARY				BEEN TAKING ANTI-TB DRUG BEFORE
MALE	40	FISHERMAN	SECONARY EDUCATION	SINGLE	PULMONARY	NEW	BOTH	NO	YES	CURRENT SMOKER	NOT RECOVERING	YES	NO	PARENCHYMAL	POSITIVE	POSITIVE	ANY DRUG RESISTANCE	HIV-AIDS	LIBERIAN	23	ALIVE	2015	123	CENSORED		MARCH	YES	NOVEMBER				BEEN TAKING ANTI-TB DRUG BEFORE
MALE	35	DRIVER	SECONARY EDUCATION	SINGLE	PULMONARY	NEW	BOTH	NO	YES	CURRENT SMOKER	NOT RECOVERING	YES	NO	PARENCHYMAL	POSITIVE	POSITIVE	ANY DRUG RESISTANCE	HIV-AIDS	LIBERIAN	22	ALIVE	2015	254	CENSORED		MARCH	YES	JULY				BEEN TAKING ANTI-TB DRUG BEFORE
MALE	30	SECURITY	SECONARY EDUCATION	MARRIED	PULMONARY	NEW	BOTH	NO	YES	CURRENT SMOKER	NOT RECOVERING	YES	NO	PARENCHYMAL	POSITIVE	POSITIVE	ANY DRUG RESISTANCE	HEPATITIS	LIBERIAN	21	ALIVE	2015	236	CENSORED		MAY	YES	OCTOBER				BEEN TAKING ANTI-TB DRUG BEFORE
MALE	38	SECURITY	SECONARY EDUCATION	MARRIED	PULMONARY	NEW	BOTH	NO	YES	CURRENT SMOKER	NOT RECOVERING	YES	NO	PARENCHYMAL	POSITIVE	POSITIVE	ANY DRUG RESISTANCE	HEPATITIS	LIBERIAN	22	ALIVE	2015	213	CENSORED		MARCH	YES	AUGUST				BEEN TAKING ANTI-TB DRUG BEFORE
MALE	48	SECURITY	SECONARY EDUCATION	SINGLE	PULMONARY	OLD	BOTH	NO	YES	CURRENT SMOKER	NOT RECOVERING	YES	NO	PARENCHYMAL	POSITIVE	POSITIVE	MULTI DRUG RESISTANCE	HEPATITIS	LIBERIAN	21	ALIVE	2015	276	CENSORED		JULY	YES	OCTOBER				BEEN TAKING ANTI-TB DRUG BEFORE
MALE	38	SECURITY	SECONARY EDUCATION	SINGLE	PULMONARY	NEW	BOTH	NO	YES	CURRENT SMOKER	NOT RECOVERING	YES	NO	PARENCHYMAL	POSITIVE	POSITIVE	MULTI DRUG RESISTANCE	HEPATITIS	LIBERIAN	25	ALIVE	2015	265	CENSORED		JULY	YES	NOVEMBER				BEEN TAKING ANTI-TB DRUG BEFORE
FEMALE	30	SECURITY	SECONARY EDUCATION	SINGLE	PULMONARY	OLD	BOTH	NO	YES	CURRENT SMOKER	NOT RECOVERING	YES	NO	PARENCHYMAL	POSITIVE	POSITIVE	MULTI DRUG RESISTANCE	HEPATITIS	LIBERIAN	24	ALIVE	2015	254	CENSORED		AUGUST	YES	DECEMBER				BEEN TAKING ANTI-TB DRUG BEFORE
FEMALE	38	FISHERMAN	PRIMARY LEVEL	SINGLE	PULMONARY	OLD	CONSTITUTIONAL SYMPTON	NO	YES	CURRENT SMOKER	NOT RECOVERING	YES	NO	PARENCHYMAL	POSITIVE	POSITIVE	MULTI DRUG RESISTANCE	HEPATITIS	LIBERIAN	29	ALIVE	2015	243	CENSORED		SEPTEMBER	YES	JANUARY				BEEN TAKING ANTI-TB DRUG BEFORE
FEMALE	36	FISHERMAN	PRIMARY LEVEL	SINGLE	PULMONARY	NEW	CONSTITUTIONAL SYMPTON	NO	YES	CURRENT SMOKER	NOT RECOVERING	YES	NO	PARENCHYMAL	POSITIVE	POSITIVE	ANY DRUG RESISTANCE	NO COMORBIDITY	LIBERIAN	25	ALIVE	2015	231	CENSORED		MARCH	YES	AUGUST				BEEN TAKING ANTI-TB DRUG BEFORE
FEMALE	37	DRIVER	NOT EDUCATED	SINGLE	PULMONARY	NEW	CONSTITUTIONAL SYMPTON	NO	YES	CURRENT SMOKER	NOT RECOVERING	YES	NO	PARENCHYMAL	POSITIVE	NEGATIVE	ANY DRUG RESISTANCE	NO COMORBIDITY	LIBERIAN	17.8	ALIVE	2015	287	CENSORED		MARCH	YES	JUNE				BEEN TAKING ANTI-TB DRUG BEFORE
FEMALE	35	FISHERMAN	NOT EDUCATED	SINGLE	PULMONARY	NEW	CONSTITUTIONAL SYMPTON	NO	YES	CURRENT SMOKER	NOT RECOVERING	YES	NO	PLEURAL	POSITIVE	NEGATIVE	ANY DRUG RESISTANCE	NO COMORBIDITY	LIBERIAN	20	ALIVE	2015	209	CENSORED		MAY	YES	AUGUST				BEEN TAKING ANTI-TB DRUG BEFORE
MALE	69	FISHERMAN	NOT EDUCATED	SINGLE	PULMONARY	OLD	BOTH	NO	YES	CURRENT SMOKER	NOT RECOVERING	YES	NO	PARENCHYMAL	POSITIVE	NEGATIVE	ANY DRUG RESISTANCE	NO COMORBIDITY	LIBERIAN	21	ALIVE	2015	291	CENSORED		MARCH	YES	JUNE				BEEN TAKING ANTI-TB DRUG BEFORE
MALE	64	FISHERMAN	NOT EDUCATED	SINGLE	PULMONARY	OLD	CONSTITUTIONAL SYMPTON	NO	YES	CURRENT SMOKER	NOT RECOVERING	YES	NO	PLEURAL	NEGATIVE	NEGATIVE	ANY DRUG RESISTANCE	NO COMORBIDITY	LIBERIAN	23	ALIVE	2015	203	CENSORED		MAY	YES	NOVEMBER				NOT BEEN TAKING ANTI-TB DRUG
MALE	64	FISHERMAN	PRIMARY LEVEL	SINGLE	PULMONARY	NEW	CONSTITUTIONAL SYMPTON	YES	YES	NEVER SMOKE	NOT RECOVERING	YES	NO	PARENCHYMAL	NEGATIVE	NEGATIVE	ANY DRUG RESISTANCE	NO COMORBIDITY	LIBERIAN	21	ALIVE	2015	216	CENSORED		MARCH	YES	AUGUST				NOT BEEN TAKING ANTI-TB DRUG
MALE	64	FISHERMAN	PRIMARY LEVEL	SINGLE	PULMONARY	NEW	CONSTITUTIONAL SYMPTON	NO	YES	NEVER SMOKE	NOT RECOVERING	YES	NO	PLEURAL	NEGATIVE	NEGATIVE	ANY DRUG RESISTANCE	NO COMORBIDITY	LIBERIAN	17.9	ALIVE	2015	102	CENSORED		AUGUST	YES	MAY				NOT BEEN TAKING ANTI-TB DRUG
MALE	43	DRIVER	SECONARY EDUCATION	SINGLE	PULMONARY	NEW	CONSTITUTIONAL SYMPTON	NO	YES	NEVER SMOKE	NOT RECOVERING	YES	NO	PARENCHYMAL	NEGATIVE	NEGATIVE	ANY DRUG RESISTANCE	NO COMORBIDITY	LIBERIAN	28	ALIVE	2015	123	CENSORED		JANUARY	YES	SEPTEMBER				NOT BEEN TAKING ANTI-TB DRUG
MALE	42	FISHERMAN	PRIMARY LEVEL	SINGLE	PULMONARY	NEW	BOTH	NO	YES	NEVER SMOKE	NOT RECOVERING	YES	NO	PARENCHYMAL	NEGATIVE	NEGATIVE	ANY DRUG RESISTANCE	NO COMORBIDITY	LIBERIAN	27	ALIVE	2015	143	CENSORED		JANUARY	YES	SEPTEMBER				NOT BEEN TAKING ANTI-TB DRUG
FEMALE	44	FISHERMAN	PRIMARY LEVEL	SINGLE	PULMONARY	OLD	BOTH	NO	YES	NEVER SMOKE	NOT RECOVERING	YES	NO	PLEURAL	NEGATIVE	NEGATIVE	ANY DRUG RESISTANCE	HIV-AIDS	LIBERIAN	24	ALIVE	2015	122	CENSORED		JANUARY	YES	SEPTEMBER				NOT BEEN TAKING ANTI-TB DRUG
FEMALE	45	DRIVER	SECONARY EDUCATION	SINGLE	PULMONARY	NEW	BOTH	NO	YES	NEVER SMOKE	RECOVERING	YES	NO	PARENCHYMAL	NEGATIVE	NEGATIVE	ANY DRUG RESISTANCE	HIV-AIDS	LIBERIAN	25	ALIVE	2015	111	CENSORED		MARCH	YES	DECEMBER				NOT BEEN TAKING ANTI-TB DRUG
MALE	41	DRIVER	PRIMARY LEVEL	SINGLE	EXTRA PULMONARY	NEW	BOTH	NO	YES	NEVER SMOKE	RECOVERING	YES	NO	PARENCHYMAL	NEGATIVE	NEGATIVE	ANY DRUG RESISTANCE	HIV-AIDS	LIBERIAN	26	ALIVE	2015	132	CENSORED		MARCH	YES	NOVEMBER				NOT BEEN TAKING ANTI-TB DRUG
MALE	34	DRIVER	PRIMARY LEVEL	MARRIED	EXTRA PULMONARY	NEW	BOTH	NO	YES	NEVER SMOKE	RECOVERING	YES	NO	PARENCHYMAL	NEGATIVE	NEGATIVE	ANY DRUG RESISTANCE	HIV-AIDS	LIBERIAN	23	ALIVE	2015	144	CENSORED		AUGUST	YES	APRIL				NOT BEEN TAKING ANTI-TB DRUG
MALE	45	DRIVER	SECONARY EDUCATION	MARRIED	EXTRA PULMONARY	NEW	BOTH	NO	YES	NEVER SMOKE	RECOVERING	YES	NO	PARENCHYMAL	NEGATIVE	NEGATIVE	ANY DRUG RESISTANCE	HIV-AIDS	LIBERIAN	24	ALIVE	2015	143	CENSORED		SEPTEMBER	YES	JUNE				NOT BEEN TAKING ANTI-TB DRUG
MALE	37	DRIVER	PRIMARY LEVEL	SINGLE	EXTRA PULMONARY	NEW	BOTH	NO	YES	NEVER SMOKE	RECOVERING	YES	NO	PLEURAL	NEGATIVE	POSITIVE	ANY DRUG RESISTANCE	HIV-AIDS	LIBERIAN	26	ALIVE	2015	123	CENSORED		OCTOBER	YES	JUNE				NOT BEEN TAKING ANTI-TB DRUG
MALE	42	DRIVER	PRIMARY LEVEL	SINGLE	PULMONARY	NEW	BOTH	NO	YES	NEVER SMOKE	RECOVERING	YES	NO	PARENCHYMAL	POSITIVE	POSITIVE	ANY DRUG RESISTANCE	HIV-AIDS	LIBERIAN	27	ALIVE	2015	221	CENSORED		NOVEMBER	YES	APRIL				NOT BEEN TAKING ANTI-TB DRUG
MALE	70	DRIVER	PRIMARY LEVEL	SINGLE	PULMONARY	NEW	BOTH	YES	YES	NEVER SMOKE	RECOVERING	YES	NO	PARENCHYMAL	NEGATIVE	POSITIVE	ANY DRUG RESISTANCE	HIV-AIDS	LIBERIAN	24	ALIVE	2015	212	CENSORED		DECEMBER	YES	MAY				NOT BEEN TAKING ANTI-TB DRUG
MALE	42	DRIVER	SECONARY EDUCATION	SINGLE	PULMONARY	NEW	BOTH	YES	YES	NEVER SMOKE	RECOVERING	YES	NO	PARENCHYMAL	NEGATIVE	POSITIVE	ANY DRUG RESISTANCE	HIV-AIDS	LIBERIAN	17.8	ALIVE	2015	221	CENSORED		JANUARY	YES	JUNE				NOT BEEN TAKING ANTI-TB DRUG
MALE	43	DRIVER	SECONARY EDUCATION	SINGLE	PULMONARY	NEW	BOTH	YES	YES	NEVER SMOKE	RECOVERING	YES	NO	PARENCHYMAL	POSITIVE	POSITIVE	ANY DRUG RESISTANCE	HIV-AIDS	LIBERIAN	17.8	ALIVE	2015	112	CENSORED		FEBRUARY	YES	NOVEMBER				NOT BEEN TAKING ANTI-TB DRUG
MALE	42	DRIVER	SECONARY EDUCATION	SINGLE	PULMONARY	NEW	BOTH	YES	YES	NEVER SMOKE	RECOVERING	YES	NO	PARENCHYMAL	POSITIVE	POSITIVE	ANY DRUG RESISTANCE	HIV-AIDS	LIBERIAN	17.8	ALIVE	2015	221	CENSORED		MARCH	YES	AUGUST				NOT BEEN TAKING ANTI-TB DRUG
MALE	37	DRIVER	SECONARY EDUCATION	SINGLE	PULMONARY	NEW	BOTH	YES	YES	NEVER SMOKE	RECOVERING	YES	NO	PLEURAL	POSITIVE	POSITIVE	MULTI DRUG RESISTANCE	HIV-AIDS	LIBERIAN	17.9	ALIVE	2015	321	CENSORED		APRIL	YES	JUNE				NOT BEEN TAKING ANTI-TB DRUG
MALE	40	DRIVER	SECONARY EDUCATION	SINGLE	PULMONARY	NEW	BOTH	YES	YES	NEVER SMOKE	RECOVERING	YES	NO	PARENCHYMAL	POSITIVE	POSITIVE	MULTI DRUG RESISTANCE	HIV-AIDS	LIBERIAN	20	ALIVE	2015	331	CENSORED		MAY	YES	JUNE				NOT BEEN TAKING ANTI-TB DRUG
MALE	39	FISHERMAN	PRIMARY LEVEL	MARRIED	PULMONARY	NEW	BOTH	NO	YES	NEVER SMOKE	RECOVERING	YES	NO	PARENCHYMAL	POSITIVE	POSITIVE	MULTI DRUG RESISTANCE	HIV-AIDS	LIBERIAN	23	ALIVE	2015	322	CENSORED		JUNE	YES	AUGUST				NOT BEEN TAKING ANTI-TB DRUG
MALE	35	FISHERMAN	PRIMARY LEVEL	SINGLE	PULMONARY	NEW	BOTH	NO	YES	NEVER SMOKE	RECOVERING	YES	NO	PLEURAL	POSITIVE	POSITIVE	MULTI DRUG RESISTANCE	HIV-AIDS	LIBERIAN	17.8	ALIVE	2015	311	CENSORED		JULY	YES	SEPTEMBER				NOT BEEN TAKING ANTI-TB DRUG
MALE	38	FISHERMAN	PRIMARY LEVEL	MARRIED	PULMONARY	NEW	BOTH	YES	YES	NEVER SMOKE	RECOVERING	YES	NO	PARENCHYMAL	POSITIVE	POSITIVE	MULTI DRUG RESISTANCE	HIV-AIDS	LIBERIAN	18	ALIVE	2015	133	CENSORED		AUGUST	YES	APRIL				NOT BEEN TAKING ANTI-TB DRUG
MALE	39	MARKETER	PRIMARY LEVEL	SINGLE	PULMONARY	OLD	BOTH	YES	YES	NEVER SMOKE	NOT RECOVERING	YES	NO	PARENCHYMAL	POSITIVE	POSITIVE	MULTI DRUG RESISTANCE	HIV-AIDS	LIBERIAN	18	ALIVE	2015	122	CENSORED		SEPTEMBER	YES	MAY				NOT BEEN TAKING ANTI-TB DRUG
MALE	38	MARKETER	SECONARY EDUCATION	SINGLE	PULMONARY	OLD	BOTH	YES	YES	NEVER SMOKE	NOT RECOVERING	YES	NO	PARENCHYMAL	POSITIVE	POSITIVE	MULTI DRUG RESISTANCE	HIV-AIDS	LIBERIAN	17	ALIVE	2015	133	CENSORED		OCTOBER	YES	JUNE				NOT BEEN TAKING ANTI-TB DRUG
MALE	23	MARKETER	SECONARY EDUCATION	SINGLE	PULMONARY	OLD	BOTH	YES	YES	NEVER SMOKE	NOT RECOVERING	YES	NO	PLEURAL	POSITIVE	POSITIVE	MULTI DRUG RESISTANCE	HIV-AIDS	LIBERIAN	19	ALIVE	2015	143	CENSORED		NOVEMBER	YES	JULY				BEEN TAKING ANTI-TB DRUG BEFORE
MALE	34	MARKETER	PRIMARY LEVEL	SINGLE	PULMONARY	OLD	BOTH	YES	YES	NEVER SMOKE	NOT RECOVERING	YES	NO	PARENCHYMAL	POSITIVE	POSITIVE	ANY DRUG RESISTANCE	HIV-AIDS	LIBERIAN	21	ALIVE	2015	303	CENSORED		DECEMBER	YES	FEBRUARY				BEEN TAKING ANTI-TB DRUG BEFORE
MALE	29	STUDENT	UNIVERSITY LEVEL	SINGLE	PULMONARY	OLD	BOTH	YES	YES	NEVER SMOKE	NOT RECOVERING	YES	NO	PLEURAL	POSITIVE	POSITIVE	ANY DRUG RESISTANCE	HIV-AIDS	LIBERIAN	18	ALIVE	2015	304	CENSORED		JANUARY	YES	MARCH				BEEN TAKING ANTI-TB DRUG BEFORE
FEMALE	45	MARKETER	PRIMARY LEVEL	SINGLE	PULMONARY	NEW	BOTH	NO	YES	NEVER SMOKE	NOT RECOVERING	YES	NO	PARENCHYMAL	NEGATIVE	NEGATIVE	ANY DRUG RESISTANCE	HIV-AIDS	LIBERIAN	18.2	ALIVE	2015	342	CENSORED		FEBRUARY	YES	APRIL				BEEN TAKING ANTI-TB DRUG BEFORE
FEMALE	53	MARKETER	PRIMARY LEVEL	SINGLE	PULMONARY	NEW	CONSTITUTIONAL SYMPTON	NO	YES	NEVER SMOKE	NOT RECOVERING	YES	NO	PARENCHYMAL	NEGATIVE	NEGATIVE	ANY DRUG RESISTANCE	HIV-AIDS	LIBERIAN	18.3	ALIVE	2015	234	CENSORED		MARCH	YES	AUGUST				BEEN TAKING ANTI-TB DRUG BEFORE
MALE	34	MARKETER	PRIMARY LEVEL	SINGLE	PULMONARY	NEW	CONSTITUTIONAL SYMPTON	NO	YES	NEVER SMOKE	NOT RECOVERING	YES	NO	PLEURAL	NEGATIVE	NEGATIVE	ANY DRUG RESISTANCE	HIV-AIDS	LIBERIAN	18.8	ALIVE	2015	324	CENSORED		APRIL	YES	JUNE				BEEN TAKING ANTI-TB DRUG BEFORE
MALE	38	MARKETER	PRIMARY LEVEL	SINGLE	EXTRA PULMONARY	NEW	CONSTITUTIONAL SYMPTON	NO	YES	NEVER SMOKE	NOT RECOVERING	YES	NO	PARENCHYMAL	POSITIVE	NEGATIVE	ANY DRUG RESISTANCE	HIV-AIDS	LIBERIAN	20.5	ALIVE	2015	353	CENSORED		MAY	YES	JUNE				BEEN TAKING ANTI-TB DRUG BEFORE
FEMALE	34	FISHERMAN	PRIMARY LEVEL	SINGLE	PULMONARY	NEW	BOTH	NO	YES	NEVER SMOKE	NOT RECOVERING	YES	NO	PARENCHYMAL	POSITIVE	NEGATIVE	ANY DRUG RESISTANCE	HIV-AIDS	LIBERIAN	22	ALIVE	2015	343	CENSORED		JUNE	YES	JULY				BEEN TAKING ANTI-TB DRUG BEFORE
FEMALE	34	FISHERMAN	PRIMARY LEVEL	SINGLE	PULMONARY	NEW	CONSTITUTIONAL SYMPTON	NO	YES	NEVER SMOKE	NOT RECOVERING	YES	NO	PARENCHYMAL	POSITIVE	NEGATIVE	ANY DRUG RESISTANCE	HIV-AIDS	LIBERIAN	23.3	ALIVE	2015	373	CENSORED		JULY	YES	JULY				BEEN TAKING ANTI-TB DRUG BEFORE
MALE	45	FISHERMAN	PRIMARY LEVEL	MARRIED	PULMONARY	NEW	COUGH	NO	YES	NEVER SMOKE	NOT RECOVERING	YES	NO	PLEURAL	POSITIVE	NEGATIVE	ANY DRUG RESISTANCE	HIV-AIDS	LIBERIAN	23.7	ALIVE	2015	393	CENSORED		AUGUST	YES	JULY				BEEN TAKING ANTI-TB DRUG BEFORE
FEMALE	56	FISHERMAN	PRIMARY LEVEL	MARRIED	PULMONARY	NEW	CONSTITUTIONAL SYMPTON	NO	YES	NEVER SMOKE	NOT RECOVERING	YES	NO	PARENCHYMAL	POSITIVE	NEGATIVE	ANY DRUG RESISTANCE	HIV-AIDS	LIBERIAN	24.6	ALIVE	2015	353	CENSORED		SEPTEMBER	YES	OCTOBER				BEEN TAKING ANTI-TB DRUG BEFORE
MALE	45	DRIVER	SECONARY EDUCATION	MARRIED	PULMONARY	NEW	CONSTITUTIONAL SYMPTON	NO	YES	NEVER SMOKE	NOT RECOVERING	YES	NO	PARENCHYMAL	POSITIVE	NEGATIVE	ANY DRUG RESISTANCE	HIV-AIDS	LIBERIAN	24.7	ALIVE	2015	343	CENSORED		OCTOBER	YES	DECEMBER				BEEN TAKING ANTI-TB DRUG BEFORE
MALE	43	DRIVER	SECONARY EDUCATION	SINGLE	PULMONARY	NEW	BOTH	NO	YES	NEVER SMOKE	NOT RECOVERING	YES	NO	PARENCHYMAL	POSITIVE	NEGATIVE	ANY DRUG RESISTANCE	HIV-AIDS	LIBERIAN	32.5	ALIVE	2015	324	CENSORED		NOVEMBER	YES	JANUARY				BEEN TAKING ANTI-TB DRUG BEFORE
MALE	44	DRIVER	SECONARY EDUCATION	SINGLE	PULMONARY	NEW	BOTH	NO	YES	NEVER SMOKE	NOT RECOVERING	YES	NO	PLEURAL	POSITIVE	NEGATIVE	ANY DRUG RESISTANCE	HIV-AIDS	LIBERIAN	32.4	ALIVE	2015	345	CENSORED		DECEMBER	YES	JANUARY				BEEN TAKING ANTI-TB DRUG BEFORE
MALE	34	DRIVER	SECONARY EDUCATION	SINGLE	PULMONARY	NEW	BOTH	NO	YES	NEVER SMOKE	NOT RECOVERING	YES	NO	PARENCHYMAL	POSITIVE	NEGATIVE	ANY DRUG RESISTANCE	HIV-AIDS	LIBERIAN	32.1	ALIVE	2015	456	CENSORED		JANUARY	YES	OCTOBER				BEEN TAKING ANTI-TB DRUG BEFORE
MALE	56	DRIVER	PRIMARY LEVEL	SINGLE	PULMONARY	NEW	BOTH	NO	YES	NEVER SMOKE	NOT RECOVERING	YES	NO	PARENCHYMAL	POSITIVE	NEGATIVE	ANY DRUG RESISTANCE	HIV-AIDS	LIBERIAN	28.5	ALIVE	2015	384	CENSORED		FEBRUARY	YES	FEBRUARY				BEEN TAKING ANTI-TB DRUG BEFORE
MALE	32	DRIVER	PRIMARY LEVEL	SINGLE	PULMONARY	NEW	BOTH	NO	YES	NEVER SMOKE	RECOVERING	YES	NO	PARENCHYMAL	POSITIVE	NEGATIVE	ANY DRUG RESISTANCE	HIV-AIDS	LIBERIAN	23.4	ALIVE	2015	186	CENSORED		MARCH	YES	SEPTEMBER				BEEN TAKING ANTI-TB DRUG BEFORE
MALE	34	DRIVER	NOT EDUCATED	SINGLE	PULMONARY	NEW	BOTH	NO	YES	NEVER SMOKE	RECOVERING	YES	NO	PARENCHYMAL	NEGATIVE	NEGATIVE	ANY DRUG RESISTANCE	HIV-AIDS	LIBERIAN	21.3	ALIVE	2015	312	CENSORED		APRIL	YES	JUNE				NOT BEEN TAKING ANTI-TB DRUG
MALE	36	DRIVER	NOT EDUCATED	SINGLE	PULMONARY	NEW	BOTH	NO	YES	NEVER SMOKE	RECOVERING	YES	NO	PARENCHYMAL	NEGATIVE	NEGATIVE	ANY DRUG RESISTANCE	HIV-AIDS	LIBERIAN	19.2	ALIVE	2015	298	CENSORED		MAY	YES	AUGUST				NOT BEEN TAKING ANTI-TB DRUG
MALE	35	DRIVER	NOT EDUCATED	SINGLE	PULMONARY	NEW	BOTH	NO	YES	NEVER SMOKE	RECOVERING	YES	NO	PARENCHYMAL	POSITIVE	NEGATIVE	ANY DRUG RESISTANCE	HIV-AIDS	LIBERIAN	17.8	ALIVE	2015	432	CENSORED		JUNE	YES	APRIL				NOT BEEN TAKING ANTI-TB DRUG
MALE	35	DRIVER	NOT EDUCATED	SINGLE	PULMONARY	NEW	BOTH	NO	YES	NEVER SMOKE	RECOVERING	YES	NO	PARENCHYMAL	POSITIVE	NEGATIVE	ANY DRUG RESISTANCE	HIV-AIDS	LIBERIAN	17.9	ALIVE	2015	321	CENSORED		JULY	YES	SEPTEMBER				NOT BEEN TAKING ANTI-TB DRUG
MALE	34	DRIVER	NOT EDUCATED	SINGLE	PULMONARY	NEW	BOTH	NO	YES	NEVER SMOKE	RECOVERING	YES	NO	PARENCHYMAL	POSITIVE	NEGATIVE	ANY DRUG RESISTANCE	HIV-AIDS	LIBERIAN	18.9	ALIVE	2015	432	CENSORED		AUGUST	YES	JUNE				NOT BEEN TAKING ANTI-TB DRUG
MALE	31	DRIVER	NOT EDUCATED	SINGLE	PULMONARY	NEW	BOTH	NO	YES	NEVER SMOKE	RECOVERING	YES	NO	PARENCHYMAL	POSITIVE	NEGATIVE	ANY DRUG RESISTANCE	HIV-AIDS	LIBERIAN	19.8	ALIVE	2015	123	CENSORED		SEPTEMBER	YES	MAY				NOT BEEN TAKING ANTI-TB DRUG
MALE	32	DRIVER	NOT EDUCATED	SINGLE	PULMONARY	OLD	BOTH	NO	YES	NEVER SMOKE	NOT RECOVERING	YES	NO	PARENCHYMAL	POSITIVE	NEGATIVE	MULTI DRUG RESISTANCE	HIV-AIDS	LIBERIAN	19.8	ALIVE	2015	199	CENSORED		AUGUST	YES	FEBRUARY				NOT BEEN TAKING ANTI-TB DRUG
MALE	31	FISHERMAN	SECONARY EDUCATION	MARRIED	PULMONARY	OLD	BOTH	NO	YES	NEVER SMOKE	NOT RECOVERING	YES	NO	PARENCHYMAL	POSITIVE	NEGATIVE	MULTI DRUG RESISTANCE	HIV-AIDS	LIBERIAN	19.8	ALIVE	2015	123	CENSORED		SEPTEMBER	YES	MAY				NOT BEEN TAKING ANTI-TB DRUG
MALE	33	FISHERMAN	SECONARY EDUCATION	SINGLE	PULMONARY	OLD	BOTH	YES	YES	NEVER SMOKE	NOT RECOVERING	YES	NO	PLEURAL	POSITIVE	NEGATIVE	MULTI DRUG RESISTANCE	HIV-AIDS	LIBERIAN	18.9	ALIVE	2015	234	CENSORED		OCTOBER	YES	FEBRUARY				NOT BEEN TAKING ANTI-TB DRUG
MALE	35	FARMER	SECONARY EDUCATION	MARRIED	PULMONARY	OLD	BOTH	NO	YES	NEVER SMOKE	NOT RECOVERING	YES	NO	PARENCHYMAL	POSITIVE	POSITIVE	MULTI DRUG RESISTANCE	HIV-AIDS	LIBERIAN	18.9	ALIVE	2015	343	CENSORED		NOVEMBER	YES	APRIL				NOT BEEN TAKING ANTI-TB DRUG
MALE	36	FISHERMAN	SECONARY EDUCATION	SINGLE	PULMONARY	NEW	BOTH	NO	YES	NEVER SMOKE	NOT RECOVERING	YES	NO	PARENCHYMAL	POSITIVE	POSITIVE	MULTI DRUG RESISTANCE	HIV-AIDS	LIBERIAN	18.9	ALIVE	2015	234	CENSORED		DECEMBER	YES	MAY				NOT BEEN TAKING ANTI-TB DRUG
MALE	35	FISHERMAN	NOT EDUCATED	SINGLE	PULMONARY	NEW	BOTH	NO	YES	NEVER SMOKE	NOT RECOVERING	YES	NO	PARENCHYMAL	POSITIVE	POSITIVE	MULTI DRUG RESISTANCE	HIV-AIDS	LIBERIAN	19.8	ALIVE	2015	456	CENSORED		JANUARY	YES	OCTOBER				NOT BEEN TAKING ANTI-TB DRUG
MALE	34	FISHERMAN	NOT EDUCATED	SINGLE	PULMONARY	NEW	BOTH	NO	YES	NEVER SMOKE	RECOVERING	YES	NO	PARENCHYMAL	POSITIVE	POSITIVE	MULTI DRUG RESISTANCE	HIV-AIDS	LIBERIAN	19.8	ALIVE	2015	543	CENSORED		FEBRUARY	YES	AUGUST				NOT BEEN TAKING ANTI-TB DRUG
MALE	32	FISHERMAN	NOT EDUCATED	SINGLE	PULMONARY	NEW	BOTH	NO	YES	NEVER SMOKE	RECOVERING	YES	NO	PARENCHYMAL	NEGATIVE	POSITIVE	ANY DRUG RESISTANCE	HIV-AIDS	LIBERIAN	19.8	ALIVE	2015	562	CENSORED		MARCH	YES	SEPTEMBER				NOT BEEN TAKING ANTI-TB DRUG
MALE	33	FISHERMAN	NOT EDUCATED	MARRIED	PULMONARY	NEW	BOTH	NO	YES	NEVER SMOKE	RECOVERING	YES	NO	PARENCHYMAL	NEGATIVE	POSITIVE	ANY DRUG RESISTANCE	NO COMORBIDITY	LIBERIAN	19.8	ALIVE	2015	566	CENSORED		APRIL	YES	OCTOBER				NOT BEEN TAKING ANTI-TB DRUG
MALE	36	FISHERMAN	NOT EDUCATED	SINGLE	EXTRA PULMONARY	NEW	BOTH	NO	YES	NEVER SMOKE	RECOVERING	YES	NO	PARENCHYMAL	NEGATIVE	POSITIVE	ANY DRUG RESISTANCE	NO COMORBIDITY	LIBERIAN	20.8	ALIVE	2015	544	CENSORED		MAY	YES	NOVEMBER				NOT BEEN TAKING ANTI-TB DRUG
MALE	35	FISHERMAN	SECONARY EDUCATION	SINGLE	EXTRA PULMONARY	NEW	BOTH	NO	YES	NEVER SMOKE	RECOVERING	YES	NO	PLEURAL	NEGATIVE	POSITIVE	ANY DRUG RESISTANCE	NO COMORBIDITY	LIBERIAN	32.1	ALIVE	2015	564	CENSORED		JUNE	YES	DECEMBER				NOT BEEN TAKING ANTI-TB DRUG
MALE	37	FISHERMAN	SECONARY EDUCATION	SINGLE	PULMONARY	NEW	BOTH	NO	YES	NEVER SMOKE	RECOVERING	YES	NO	PARENCHYMAL	POSITIVE	POSITIVE	ANY DRUG RESISTANCE	HIV-AIDS	LIBERIAN	29.8	ALIVE	2015	453	CENSORED		MARCH	YES	DECEMBER				NOT BEEN TAKING ANTI-TB DRUG
MALE	34	FARMER	SECONARY EDUCATION	SINGLE	PULMONARY	NEW	BOTH	NO	YES	NEVER SMOKE	RECOVERING	YES	NO	PARENCHYMAL	POSITIVE	POSITIVE	ANY DRUG RESISTANCE	NO COMORBIDITY	LIBERIAN	23.3	ALIVE	2015	432	CENSORED		MARCH	YES	JANUARY				NOT BEEN TAKING ANTI-TB DRUG
MALE	38	FISHERMAN	SECONARY EDUCATION	SINGLE	PULMONARY	NEW	BOTH	YES	YES	NEVER SMOKE	RECOVERING	YES	NO	PARENCHYMAL	NEGATIVE	POSITIVE	ANY DRUG RESISTANCE	NO COMORBIDITY	LIBERIAN	25.3	ALIVE	2015	443	CENSORED		JUNE	YES	APRIL				NOT BEEN TAKING ANTI-TB DRUG
MALE	36	FISHERMAN	SECONARY EDUCATION	MARRIED	PULMONARY	NEW	BOTH	YES	YES	NEVER SMOKE	RECOVERING	YES	NO	PARENCHYMAL	NEGATIVE	POSITIVE	ANY DRUG RESISTANCE	NO COMORBIDITY	LIBERIAN	23.6	ALIVE	2015	442	CENSORED		JUNE	YES	APRIL				NOT BEEN TAKING ANTI-TB DRUG
MALE	35	FISHERMAN	PRIMARY LEVEL	SINGLE	PULMONARY	NEW	BOTH	NO	YES	NEVER SMOKE	RECOVERING	NO	NO	PARENCHYMAL	NEGATIVE	POSITIVE	ANY DRUG RESISTANCE	NO COMORBIDITY	LIBERIAN	23.8	ALIVE	2015	445	CENSORED		JULY	YES	MAY				NOT BEEN TAKING ANTI-TB DRUG
MALE	34	FISHERMAN	SECONARY EDUCATION	SINGLE	PULMONARY	NEW	BOTH	NO	YES	NEVER SMOKE	RECOVERING	YES	NO	PARENCHYMAL	POSITIVE	POSITIVE	ANY DRUG RESISTANCE	NO COMORBIDITY	LIBERIAN	18.3	ALIVE	2015	443	CENSORED		AUGUST	YES	JUNE				NOT BEEN TAKING ANTI-TB DRUG
MALE	31	FISHERMAN	PRIMARY LEVEL	SINGLE	PULMONARY	NEW	BOTH	NO	YES	NEVER SMOKE	RECOVERING	NO	NO	PARENCHYMAL	POSITIVE	POSITIVE	MULTI DRUG RESISTANCE	HIV-AIDS	LIBERIAN	18.3	ALIVE	2015	234	CENSORED		SEPTEMBER	YES	FEBRUARY				NOT BEEN TAKING ANTI-TB DRUG
MALE	31	FARMER	PRIMARY LEVEL	MARRIED	PULMONARY	NEW	BOTH	NO	YES	NEVER SMOKE	RECOVERING	NO	NO	PLEURAL	POSITIVE	NEGATIVE	MULTI DRUG RESISTANCE	HIV-AIDS	LIBERIAN	18.3	ALIVE	2015	321	CENSORED		OCTOBER	YES	DECEMBER				NOT BEEN TAKING ANTI-TB DRUG
FEMALE	32	FARMER	PRIMARY LEVEL	MARRIED	PULMONARY	NEW	BOTH	NO	YES	NEVER SMOKE	RECOVERING	NO	NO	PARENCHYMAL	POSITIVE	NEGATIVE	ANY DRUG RESISTANCE	HIV-AIDS	LIBERIAN	18.3	ALIVE	2015	338	CENSORED		NOVEMBER	YES	DECEMBER				NOT BEEN TAKING ANTI-TB DRUG
MALE	34	FARMER	PRIMARY LEVEL	MARRIED	EXTRA PULMONARY	NEW	BOTH	NO	YES	NEVER SMOKE	RECOVERING	NO	NO	PARENCHYMAL	POSITIVE	NEGATIVE	ANY DRUG RESISTANCE	HIV-AIDS	LIBERIAN	18.3	ALIVE	2015	336	CENSORED		DECEMBER	YES	JANUARY				NOT BEEN TAKING ANTI-TB DRUG
FEMALE	30	FARMER	PRIMARY LEVEL	SINGLE	PULMONARY	OLD	BOTH	NO	YES	NEVER SMOKE	NOT RECOVERING	NO	NO	PARENCHYMAL	POSITIVE	NEGATIVE	MULTI DRUG RESISTANCE	HIV-AIDS	LIBERIAN	18.3	ALIVE	2015	231	CENSORED		AUGUST	YES	JANUARY				NOT BEEN TAKING ANTI-TB DRUG
MALE	28	FARMER	PRIMARY LEVEL	SINGLE	PULMONARY	NEW	BOTH	NO	YES	NEVER SMOKE	NOT RECOVERING	NO	NO	PARENCHYMAL	POSITIVE	NEGATIVE	MULTI DRUG RESISTANCE	HIV-AIDS	LIBERIAN	18.3	ALIVE	2015	321	CENSORED		AUGUST	YES	OCTOBER				BEEN TAKING ANTI-TB DRUG BEFORE
MALE	29	FARMER	SECONARY EDUCATION	SINGLE	PULMONARY	NEW	BOTH	NO	YES	NEVER SMOKE	NOT RECOVERING	NO	NO	PARENCHYMAL	POSITIVE	NEGATIVE	MULTI DRUG RESISTANCE	HIV-AIDS	LIBERIAN	18.3	ALIVE	2015	245	CENSORED		MARCH	NO	JULY				BEEN TAKING ANTI-TB DRUG BEFORE
MALE	25	FARMER	SECONARY EDUCATION	SINGLE	PULMONARY	NEW	BOTH	NO	YES	NEVER SMOKE	NOT RECOVERING	NO	NO	PARENCHYMAL	POSITIVE	NEGATIVE	MULTI DRUG RESISTANCE	HIV-AIDS	LIBERIAN	18.3	ALIVE	2015	321	CENSORED		MARCH	NO	MAY				BEEN TAKING ANTI-TB DRUG BEFORE
FEMALE	23	FARMER	SECONARY EDUCATION	SINGLE	PULMONARY	NEW	COUGH	NO	YES	NEVER SMOKE	NOT RECOVERING	NO	NO	PARENCHYMAL	POSITIVE	NEGATIVE	MULTI DRUG RESISTANCE	HIV-AIDS	LIBERIAN	18.3	ALIVE	2015	234	CENSORED		MAY	NO	OCTOBER				BEEN TAKING ANTI-TB DRUG BEFORE
MALE	22	FARMER	SECONARY EDUCATION	SINGLE	PULMONARY	NEW	COUGH	NO	YES	NEVER SMOKE	RECOVERING	NO	NO	PARENCHYMAL	POSITIVE	NEGATIVE	MULTI DRUG RESISTANCE	HEPATITIS	LIBERIAN	18.3	ALIVE	2015	345	CENSORED		JULY	NO	AUGUST				BEEN TAKING ANTI-TB DRUG BEFORE
FEMALE	31	FARMER	SECONARY EDUCATION	SINGLE	PULMONARY	NEW	COUGH	YES	YES	NEVER SMOKE	RECOVERING	YES	NO	PARENCHYMAL	POSITIVE	NEGATIVE	MULTI DRUG RESISTANCE	HEPATITIS	LIBERIAN	18.3	ALIVE	2015	411	CENSORED		JUNE	NO	MAY				BEEN TAKING ANTI-TB DRUG BEFORE
MALE	28	FARMER	SECONARY EDUCATION	SINGLE	PULMONARY	NEW	COUGH	YES	YES	NEVER SMOKE	RECOVERING	YES	NO	PARENCHYMAL	POSITIVE	NEGATIVE	MULTI DRUG RESISTANCE	HEPATITIS	LIBERIAN	18.3	ALIVE	2015	301	CENSORED		APRIL	NO	JUNE				BEEN TAKING ANTI-TB DRUG BEFORE
MALE	29	FARMER	SECONARY EDUCATION	SINGLE	PULMONARY	NEW	COUGH	YES	YES	NEVER SMOKE	RECOVERING	YES	NO	PARENCHYMAL	POSITIVE	NEGATIVE	MULTI DRUG RESISTANCE	HEPATITIS	LIBERIAN	18.3	ALIVE	2015	207	CENSORED		MAY	NO	OCTOBER				BEEN TAKING ANTI-TB DRUG BEFORE
FEMALE	31	FARMER	NOT EDUCATED	SINGLE	EXTRA PULMONARY	NEW	COUGH	YES	YES	NEVER SMOKE	RECOVERING	YES	NO	PARENCHYMAL	NEGATIVE	NEGATIVE	MULTI DRUG RESISTANCE	HEPATITIS	LIBERIAN	18.3	ALIVE	2015	404	CENSORED		AUGUST	NO	JULY				BEEN TAKING ANTI-TB DRUG BEFORE
MALE	32	FARMER	NOT EDUCATED	SINGLE	PULMONARY	NEW	COUGH	YES	YES	NEVER SMOKE	RECOVERING	YES	NO	PARENCHYMAL	NEGATIVE	NEGATIVE	MULTI DRUG RESISTANCE	HEPATITIS	LIBERIAN	18.3	ALIVE	2015	612	CENSORED		AUGUST	NO	MARCH				BEEN TAKING ANTI-TB DRUG BEFORE
MALE	33	FISHERMAN	NOT EDUCATED	SINGLE	PULMONARY	OLD	COUGH	YES	YES	NEVER SMOKE	RECOVERING	YES	NO	PARENCHYMAL	NEGATIVE	NEGATIVE	MULTI DRUG RESISTANCE	HEPATITIS	LIBERIAN	18.3	ALIVE	2015	509	CENSORED		MARCH	NO	NOVEMBER				BEEN TAKING ANTI-TB DRUG BEFORE
MALE	33	FISHERMAN	NOT EDUCATED	SINGLE	PULMONARY	OLD	COUGH	YES	YES	NEVER SMOKE	RECOVERING	NO	NO	PARENCHYMAL	POSITIVE	NEGATIVE	MULTI DRUG RESISTANCE	HEPATITIS	LIBERIAN	18.4	ALIVE	2015	152	CENSORED		JANUARY	NO	AUGUST				BEEN TAKING ANTI-TB DRUG BEFORE
FEMALE	32	FISHERMAN	PRIMARY LEVEL	SINGLE	PULMONARY	NEW	COUGH	YES	YES	NEVER SMOKE	RECOVERING	NO	NO	PARENCHYMAL	POSITIVE	NEGATIVE	MULTI DRUG RESISTANCE	HEPATITIS	LIBERIAN	18.4	ALIVE	2015	144	CENSORED		JANUARY	NO	SEPTEMBER				BEEN TAKING ANTI-TB DRUG BEFORE
MALE	31	TEACHER	UNIVERSITY LEVEL	SINGLE	PULMONARY	NEW	BOTH	YES	YES	NEVER SMOKE	RECOVERING	NO	NO	PARENCHYMAL	POSITIVE	NEGATIVE	MULTI DRUG RESISTANCE	HEPATITIS	LIBERIAN	18.4	ALIVE	2015	132	CENSORED		JANUARY	YES	SEPTEMBER				BEEN TAKING ANTI-TB DRUG BEFORE
MALE	30	TEACHER	UNIVERSITY DEGREE	SINGLE	PULMONARY	NEW	BOTH	YES	YES	NEVER SMOKE	RECOVERING	NO	NO	PARENCHYMAL	POSITIVE	NEGATIVE	MULTI DRUG RESISTANCE	HIV-AIDS	LIBERIAN	18.4	ALIVE	2015	132	CENSORED		JANUARY	YES	SEPTEMBER				BEEN TAKING ANTI-TB DRUG BEFORE
MALE	29	TEACHER	UNIVERSITY DEGREE	SINGLE	PULMONARY	NEW	BOTH	YES	YES	NEVER SMOKE	RECOVERING	NO	NO	PARENCHYMAL	POSITIVE	NEGATIVE	MULTI DRUG RESISTANCE	HIV-AIDS	LIBERIAN	18.4	ALIVE	2015	564	CENSORED		JANUARY	YES	JULY				NOT BEEN TAKING ANTI-TB DRUG
MALE	29	FARMER	PRIMARY LEVEL	MARRIED	PULMONARY	NEW	BOTH	YES	YES	NEVER SMOKE	RECOVERING	YES	NO	PARENCHYMAL	POSITIVE	NEGATIVE	MULTI DRUG RESISTANCE	HIV-AIDS	LIBERIAN	18.4	ALIVE	2015	432	CENSORED		FEBRUARY	YES	DECEMBER				NOT BEEN TAKING ANTI-TB DRUG
MALE	42	FARMER	PRIMARY LEVEL	MARRIED	PULMONARY	NEW	BOTH	YES	YES	NEVER SMOKE	RECOVERING	YES	NO	PARENCHYMAL	POSITIVE	NEGATIVE	MULTI DRUG RESISTANCE	HIV-AIDS	LIBERIAN	18.2	ALIVE	2015	123	CENSORED		MARCH	YES	NOVEMBER				NOT BEEN TAKING ANTI-TB DRUG
MALE	43	FARMER	SECONARY EDUCATION	SINGLE	PULMONARY	NEW	BOTH	YES	YES	NEVER SMOKE	RECOVERING	NO	NO	PARENCHYMAL	POSITIVE	NEGATIVE	MULTI DRUG RESISTANCE	HIV-AIDS	LIBERIAN	18.2	ALIVE	2015	271	CENSORED		JULY	NO	OCTOBER				NOT BEEN TAKING ANTI-TB DRUG
MALE	45	FARMER	PRIMARY LEVEL	SINGLE	PULMONARY	OLD	BOTH	YES	YES	NEVER SMOKE	RECOVERING	NO	NO	PARENCHYMAL	POSITIVE	NEGATIVE	MULTI DRUG RESISTANCE	HIV-AIDS	LIBERIAN	18.3	ALIVE	2015	123	CENSORED		JUNE	NO	FEBRUARY				NOT BEEN TAKING ANTI-TB DRUG
MALE	47	FARMER	SECONARY EDUCATION	SINGLE	PULMONARY	OLD	BOTH	YES	YES	NEVER SMOKE	RECOVERING	YES	NO	PARENCHYMAL	POSITIVE	POSITIVE	MULTI DRUG RESISTANCE	HIV-AIDS	LIBERIAN	18.3	ALIVE	2015	343	CENSORED		MARCH	NO	FEBRUARY				NOT BEEN TAKING ANTI-TB DRUG
MALE	44	FARMER	PRIMARY LEVEL	SINGLE	PULMONARY	OLD	BOTH	NO	YES	NEVER SMOKE	RECOVERING	YES	NO	PARENCHYMAL	POSITIVE	POSITIVE	ANY DRUG RESISTANCE	HIV-AIDS	LIBERIAN	18.3	ALIVE	2015	123	CENSORED		FEBRUARY	NO	OCTOBER				NOT BEEN TAKING ANTI-TB DRUG
MALE	43	FARMER	SECONARY EDUCATION	SINGLE	EXTRA PULMONARY	OLD	BOTH	NO	YES	NEVER SMOKE	RECOVERING	YES	NO	PARENCHYMAL	POSITIVE	POSITIVE	ANY DRUG RESISTANCE	HIV-AIDS	LIBERIAN	18.2	ALIVE	2015	123	CENSORED		APRIL	NO	DECEMBER				NOT BEEN TAKING ANTI-TB DRUG
MALE	40	FARMER	PRIMARY LEVEL	MARRIED	EXTRA PULMONARY	NEW	BOTH	YES	YES	NEVER SMOKE	RECOVERING	YES	NO	PLEURAL	POSITIVE	POSITIVE	ANY DRUG RESISTANCE	HIV-AIDS	LIBERIAN	18.4	ALIVE	2015	164	CENSORED		FEBRUARY	NO	SEPTEMBER				NOT BEEN TAKING ANTI-TB DRUG
MALE	39	FARMER	SECONARY EDUCATION	SINGLE	EXTRA PULMONARY	NEW	BOTH	NO	YES	NEVER SMOKE	RECOVERING	YES	NO	PLEURAL	POSITIVE	POSITIVE	ANY DRUG RESISTANCE	HIV-AIDS	LIBERIAN	18.4	ALIVE	2015	432	CENSORED		MARCH	NO	JANUARY				NOT BEEN TAKING ANTI-TB DRUG
MALE	36	FARMER	PRIMARY LEVEL	SINGLE	PULMONARY	NEW	BOTH	NO	YES	NEVER SMOKE	RECOVERING	YES	NO	PLEURAL	POSITIVE	POSITIVE	ANY DRUG RESISTANCE	HIV-AIDS	LIBERIAN	18.4	ALIVE	2015	123	CENSORED		FEBRUARY	NO	OCTOBER				NOT BEEN TAKING ANTI-TB DRUG
MALE	34	FARMER	SECONARY EDUCATION	SINGLE	PULMONARY	NEW	BOTH	NO	YES	NEVER SMOKE	RECOVERING	YES	NO	PLEURAL	POSITIVE	POSITIVE	ANY DRUG RESISTANCE	HIV-AIDS	LIBERIAN	18.4	ALIVE	2015	432	CENSORED		MARCH	NO	JANUARY				NOT BEEN TAKING ANTI-TB DRUG
MALE	31	FARMER	PRIMARY LEVEL	MARRIED	PULMONARY	NEW	BOTH	NO	YES	NEVER SMOKE	RECOVERING	YES	NO	PLEURAL	POSITIVE	POSITIVE	ANY DRUG RESISTANCE	HIV-AIDS	LIBERIAN	18.4	ALIVE	2015	214	CENSORED		JANUARY	NO	JUNE				NOT BEEN TAKING ANTI-TB DRUG
MALE	32	FARMER	SECONARY EDUCATION	SINGLE	PULMONARY	NEW	BOTH	NO	YES	NEVER SMOKE	RECOVERING	YES	NO	PLEURAL	NEGATIVE	POSITIVE	ANY DRUG RESISTANCE	HIV-AIDS	LIBERIAN	18.4	ALIVE	2015	123	CENSORED		JULY	NO	MARCH				NOT BEEN TAKING ANTI-TB DRUG
MALE	33	FARMER	PRIMARY LEVEL	SINGLE	PULMONARY	NEW	BOTH	NO	YES	NEVER SMOKE	RECOVERING	YES	NO	PLEURAL	NEGATIVE	POSITIVE	ANY DRUG RESISTANCE	HIV-AIDS	LIBERIAN	18.4	ALIVE	2015	534	CENSORED		MARCH	NO	SEPTEMBER				NOT BEEN TAKING ANTI-TB DRUG
MALE	34	FARMER	PRIMARY LEVEL	SINGLE	PULMONARY	NEW	BOTH	NO	YES	NEVER SMOKE	RECOVERING	YES	NO	PARENCHYMAL	NEGATIVE	POSITIVE	ANY DRUG RESISTANCE	HIV-AIDS	LIBERIAN	18.4	ALIVE	2015	123	CENSORED		APRIL	NO	DECEMBER				NOT BEEN TAKING ANTI-TB DRUG
FEMALE	37	FARMER	PRIMARY LEVEL	SINGLE	PULMONARY	NEW	BOTH	NO	YES	NEVER SMOKE	RECOVERING	YES	NO	PARENCHYMAL	NEGATIVE	POSITIVE	ANY DRUG RESISTANCE	HIV-AIDS	LIBERIAN	20	ALIVE	2015	153	CENSORED		FEBRUARY	NO	OCTOBER				NOT BEEN TAKING ANTI-TB DRUG
MALE	36	FARMER	PRIMARY LEVEL	SINGLE	PULMONARY	NEW	BOTH	NO	YES	NEVER SMOKE	RECOVERING	YES	NO	PARENCHYMAL	POSITIVE	POSITIVE	ANY DRUG RESISTANCE	HIV-AIDS	LIBERIAN	20	ALIVE	2015	143	CENSORED		MARCH	NO	NOVEMBER				NOT BEEN TAKING ANTI-TB DRUG
MALE	34	FARMER	PRIMARY LEVEL	SINGLE	PULMONARY	NEW	BOTH	NO	YES	NEVER SMOKE	RECOVERING	NO	NO	PARENCHYMAL	POSITIVE	POSITIVE	ANY DRUG RESISTANCE	HIV-AIDS	LIBERIAN	20	ALIVE	2015	568	CENSORED		SEPTEMBER	NO	FEBRUARY				NOT BEEN TAKING ANTI-TB DRUG
MALE	35	FARMER	PRIMARY LEVEL	SINGLE	PULMONARY	NEW	BOTH	NO	YES	NEVER SMOKE	RECOVERING	NO	NO	PARENCHYMAL	POSITIVE	POSITIVE	ANY DRUG RESISTANCE	HIV-AIDS	LIBERIAN	20	ALIVE	2015	431	CENSORED		FEBRUARY	NO	DECEMBER				NOT BEEN TAKING ANTI-TB DRUG
MALE	35	FISHERMAN	PRIMARY LEVEL	SINGLE	PULMONARY	NEW	BOTH	NO	YES	NEVER SMOKE	RECOVERING	YES	NO	PARENCHYMAL	POSITIVE	POSITIVE	ANY DRUG RESISTANCE	HIV-AIDS	LIBERIAN	20	ALIVE	2015	345	CENSORED		APRIL	NO	MAY				BEEN TAKING ANTI-TB DRUG BEFORE
MALE	34	FISHERMAN	PRIMARY LEVEL	SINGLE	PULMONARY	OLD	BOTH	NO	YES	NEVER SMOKE	RECOVERING	YES	NO	PARENCHYMAL	POSITIVE	POSITIVE	ANY DRUG RESISTANCE	HIV-AIDS	LIBERIAN	22	ALIVE	2015	432	CENSORED		OCTOBER	NO	AUGUST				BEEN TAKING ANTI-TB DRUG BEFORE
MALE	38	FISHERMAN	PRIMARY LEVEL	SINGLE	PULMONARY	OLD	BOTH	NO	YES	NEVER SMOKE	RECOVERING	YES	NO	PARENCHYMAL	POSITIVE	POSITIVE	ANY DRUG RESISTANCE	HIV-AIDS	LIBERIAN	22	ALIVE	2015	123	CENSORED		NOVEMBER	YES	JULY				BEEN TAKING ANTI-TB DRUG BEFORE
MALE	39	FISHERMAN	SECONARY EDUCATION	SINGLE	PULMONARY	NEW	BOTH	NO	YES	NEVER SMOKE	RECOVERING	YES	NO	PARENCHYMAL	POSITIVE	POSITIVE	ANY DRUG RESISTANCE	HIV-AIDS	LIBERIAN	22	ALIVE	2015	567	CENSORED		DECEMBER	YES	MAY				BEEN TAKING ANTI-TB DRUG BEFORE
MALE	24	STUDENT	SECONARY EDUCATION	SINGLE	PULMONARY	NEW	BOTH	NO	YES	NEVER SMOKE	RECOVERING	YES	NO	PARENCHYMAL	POSITIVE	NEGATIVE	ANY DRUG RESISTANCE	HIV-AIDS	LIBERIAN	22	ALIVE	2015	455	CENSORED		JANUARY	YES	OCTOBER				BEEN TAKING ANTI-TB DRUG BEFORE
MALE	32	FISHERMAN	SECONARY EDUCATION	SINGLE	PULMONARY	NEW	CONSTITUTIONAL SYMPTON	NO	YES	NEVER SMOKE	RECOVERING	YES	NO	PARENCHYMAL	POSITIVE	NEGATIVE	ANY DRUG RESISTANCE	HIV-AIDS	LIBERIAN	22	ALIVE	2015	554	CENSORED		FEBRUARY	NO	AUGUST				BEEN TAKING ANTI-TB DRUG BEFORE
MALE	34	FISHERMAN	SECONARY EDUCATION	MARRIED	PULMONARY	NEW	CONSTITUTIONAL SYMPTON	NO	YES	NEVER SMOKE	RECOVERING	YES	NO	PARENCHYMAL	POSITIVE	NEGATIVE	ANY DRUG RESISTANCE	HIV-AIDS	LIBERIAN	22	ALIVE	2015	567	CENSORED		MARCH	NO	AUGUST				BEEN TAKING ANTI-TB DRUG BEFORE
MALE	29	FISHERMAN	SECONARY EDUCATION	MARRIED	PULMONARY	NEW	CONSTITUTIONAL SYMPTON	NO	YES	NEVER SMOKE	RECOVERING	YES	NO	PARENCHYMAL	POSITIVE	NEGATIVE	ANY DRUG RESISTANCE	LUNG CANCER	LIBERIAN	20	ALIVE	2015	456	CENSORED		APRIL	NO	JANUARY				BEEN TAKING ANTI-TB DRUG BEFORE
MALE	30	FISHERMAN	PRIMARY LEVEL	SINGLE	PULMONARY	NEW	BOTH	NO	YES	NEVER SMOKE	RECOVERING	YES	NO	PARENCHYMAL	POSITIVE	NEGATIVE	ANY DRUG RESISTANCE	LUNG CANCER	LIBERIAN	20	ALIVE	2015	432	CENSORED		MAY	NO	MARCH				BEEN TAKING ANTI-TB DRUG BEFORE
MALE	31	FISHERMAN	PRIMARY LEVEL	SINGLE	PULMONARY	NEW	CONSTITUTIONAL SYMPTON	YES	YES	NEVER SMOKE	RECOVERING	YES	NO	PARENCHYMAL	NEGATIVE	NEGATIVE	ANY DRUG RESISTANCE	LUNG CANCER	LIBERIAN	24	ALIVE	2015	543	CENSORED		MAY	NO	OCTOBER				BEEN TAKING ANTI-TB DRUG BEFORE
MALE	39	FISHERMAN	PRIMARY LEVEL	SINGLE	PULMONARY	NEW	CONSTITUTIONAL SYMPTON	NO	NO	NEVER SMOKE	NOT RECOVERING	YES	NO	PARENCHYMAL	NEGATIVE	NEGATIVE	ANY DRUG RESISTANCE	LUNG CANCER	LIBERIAN	24	ALIVE	2015	566	CENSORED		JANUARY	NO	SEPTEMBER				BEEN TAKING ANTI-TB DRUG BEFORE
MALE	35	FISHERMAN	PRIMARY LEVEL	MARRIED	PULMONARY	NEW	CONSTITUTIONAL SYMPTON	NO	NO	NEVER SMOKE	NOT RECOVERING	YES	NO	PARENCHYMAL	NEGATIVE	NEGATIVE	ANY DRUG RESISTANCE	LUNG CANCER	LIBERIAN	20	ALIVE	2015	473	CENSORED		FEBRUARY	NO	NOVEMBER				BEEN TAKING ANTI-TB DRUG BEFORE
MALE	34	FISHERMAN	PRIMARY LEVEL	SINGLE	PULMONARY	NEW	BOTH	NO	NO	NEVER SMOKE	NOT RECOVERING	YES	NO	PARENCHYMAL	NEGATIVE	NEGATIVE	ANY DRUG RESISTANCE	LUNG CANCER	LIBERIAN	29	ALIVE	2015	345	CENSORED		SEPTEMBER	NO	OCTOBER				BEEN TAKING ANTI-TB DRUG BEFORE
MALE	43	FISHERMAN	PRIMARY LEVEL	SINGLE	PULMONARY	NEW	BOTH	NO	NO	NEVER SMOKE	NOT RECOVERING	NO	NO	PARENCHYMAL	POSITIVE	NEGATIVE	ANY DRUG RESISTANCE	LUNG CANCER	LIBERIAN	29	ALIVE	2015	321	CENSORED		OCTOBER	NO	DECEMBER				BEEN TAKING ANTI-TB DRUG BEFORE
MALE	34	FISHERMAN	PRIMARY LEVEL	SINGLE	PULMONARY	NEW	BOTH	NO	NO	NEVER SMOKE	NOT RECOVERING	YES	NO	PARENCHYMAL	NEGATIVE	NEGATIVE	ANY DRUG RESISTANCE	LUNG CANCER	LIBERIAN	29	ALIVE	2015	456	CENSORED		MARCH	NO	DECEMBER				BEEN TAKING ANTI-TB DRUG BEFORE
FEMALE	32	HOUSEWIFE	PRIMARY LEVEL	SINGLE	PULMONARY	NEW	BOTH	NO	NO	NEVER SMOKE	NOT RECOVERING	YES	NO	PARENCHYMAL	POSITIVE	NEGATIVE	ANY DRUG RESISTANCE	LUNG CANCER	LIBERIAN	29	ALIVE	2015	145	CENSORED		APRIL	NO	NOVEMBER				BEEN TAKING ANTI-TB DRUG BEFORE
MALE	31	STUDENT	UNIVERSITY LEVEL	SINGLE	PULMONARY	NEW	BOTH	NO	NO	NEVER SMOKE	NOT RECOVERING	YES	NO	PARENCHYMAL	POSITIVE	NEGATIVE	MULTI DRUG RESISTANCE	NO COMORBIDITY	LIBERIAN	29	ALIVE	2015	234	CENSORED		OCTOBER	NO	FEBRUARY				BEEN TAKING ANTI-TB DRUG BEFORE
MALE	33	FISHERMAN	SECONARY EDUCATION	SINGLE	PULMONARY	NEW	BOTH	NO	NO	NEVER SMOKE	NOT RECOVERING	YES	NO	PARENCHYMAL	POSITIVE	NEGATIVE	MULTI DRUG RESISTANCE	LUNG CANCER	LIBERIAN	23.6	ALIVE	2015	532	CENSORED		SEPTEMBER	NO	MARCH				BEEN TAKING ANTI-TB DRUG BEFORE
MALE	32	FISHERMAN	SECONARY EDUCATION	SINGLE	PULMONARY	NEW	BOTH	NO	NO	NEVER SMOKE	RECOVERING	YES	NO	PARENCHYMAL	POSITIVE	NEGATIVE	ANY DRUG RESISTANCE	LUNG CANCER	LIBERIAN	29	ALIVE	2015	389	CENSORED		JANUARY	NO	DECEMBER				BEEN TAKING ANTI-TB DRUG BEFORE
MALE	35	FISHERMAN	SECONARY EDUCATION	MARRIED	PULMONARY	NEW	BOTH	NO	NO	NEVER SMOKE	RECOVERING	YES	NO	PARENCHYMAL	POSITIVE	NEGATIVE	ANY DRUG RESISTANCE	LUNG CANCER	LIBERIAN	29	ALIVE	2015	443	CENSORED		FEBRUARY	NO	SEPTEMBER				BEEN TAKING ANTI-TB DRUG BEFORE
MALE	35	FISHERMAN	SECONARY EDUCATION	SINGLE	PULMONARY	NEW	BOTH	NO	YES	NEVER SMOKE	RECOVERING	YES	NO	PARENCHYMAL	POSITIVE	NEGATIVE	ANY DRUG RESISTANCE	LUNG CANCER	LIBERIAN	40	ALIVE	2015	453	CENSORED		MAY	NO	FEBRUARY				BEEN TAKING ANTI-TB DRUG BEFORE
MALE	38	PLUMBER	SECONARY EDUCATION	SINGLE	PULMONARY	OLD	BOTH	NO	YES	NEVER SMOKE	RECOVERING	YES	NO	PARENCHYMAL	POSITIVE	NEGATIVE	ANY DRUG RESISTANCE	LUNG CANCER	LIBERIAN	43	ALIVE	2015	354	CENSORED		MARCH	NO	APRIL				BEEN TAKING ANTI-TB DRUG BEFORE
MALE	34	FISHERMAN	PRIMARY LEVEL	SINGLE	PULMONARY	NEW	BOTH	NO	YES	NEVER SMOKE	RECOVERING	YES	NO	CAVITIES	POSITIVE	NEGATIVE	ANY DRUG RESISTANCE	LUNG CANCER	LIBERIAN	34.5	ALIVE	2015	236	CENSORED		JUNE	NO	OCTOBER				BEEN TAKING ANTI-TB DRUG BEFORE
MALE	32	FISHERMAN	PRIMARY LEVEL	MARRIED	PULMONARY	OLD	BOTH	NO	YES	NEVER SMOKE	RECOVERING	YES	NO	CAVITIES	POSITIVE	NEGATIVE	ANY DRUG RESISTANCE	LUNG CANCER	LIBERIAN	34.7	ALIVE	2015	267	CENSORED		JANUARY	YES	APRIL				BEEN TAKING ANTI-TB DRUG BEFORE
MALE	31	FISHERMAN	PRIMARY LEVEL	SINGLE	PULMONARY	OLD	BOTH	YES	YES	NEVER SMOKE	RECOVERING	YES	NO	CAVITIES	POSITIVE	NEGATIVE	ANY DRUG RESISTANCE	LUNG CANCER	LIBERIAN	34.9	ALIVE	2015	432	CENSORED		MARCH	YES	JANUARY				BEEN TAKING ANTI-TB DRUG BEFORE
MALE	37	FISHERMAN	PRIMARY LEVEL	MARRIED	EXTRA PULMONARY	OLD	BOTH	NO	YES	NEVER SMOKE	RECOVERING	YES	NO	CAVITIES	POSITIVE	NEGATIVE	ANY DRUG RESISTANCE	LUNG CANCER	LIBERIAN	45.8	ALIVE	2015	345	CENSORED		APRIL	YES	MAY				BEEN TAKING ANTI-TB DRUG BEFORE
MALE	38	FISHERMAN	PRIMARY LEVEL	MARRIED	EXTRA PULMONARY	NEW	BOTH	NO	YES	NEVER SMOKE	RECOVERING	YES	NO	CAVITIES	POSITIVE	NEGATIVE	ANY DRUG RESISTANCE	LUNG CANCER	LIBERIAN	42.9	ALIVE	2015	231	CENSORED		MAY	YES	SEPTEMBER				NOT BEEN TAKING ANTI-TB DRUG
MALE	37	FISHERMAN	PRIMARY LEVEL	SINGLE	EXTRA PULMONARY	NEW	CONSTITUTIONAL SYMPTON	NO	YES	NEVER SMOKE	RECOVERING	YES	NO	CAVITIES	POSITIVE	NEGATIVE	ANY DRUG RESISTANCE	LUNG CANCER	LIBERIAN	38.9	ALIVE	2015	134	CENSORED		JUNE	YES	FEBRUARY				NOT BEEN TAKING ANTI-TB DRUG
MALE	34	FISHERMAN	PRIMARY LEVEL	SINGLE	PULMONARY	NEW	BOTH	NO	YES	NEVER SMOKE	RECOVERING	YES	NO	CAVITIES	POSITIVE	NEGATIVE	ANY DRUG RESISTANCE	LUNG CANCER	LIBERIAN	36.8	ALIVE	2015	393	CENSORED		JULY	YES	JULY				NOT BEEN TAKING ANTI-TB DRUG
MALE	35	FISHERMAN	PRIMARY LEVEL	SINGLE	PULMONARY	NEW	BOTH	NO	YES	NEVER SMOKE	RECOVERING	YES	NO	CAVITIES	POSITIVE	NEGATIVE	ANY DRUG RESISTANCE	LUNG CANCER	LIBERIAN	34.9	ALIVE	2015	231	CENSORED		AUGUST	YES	NOVEMBER				NOT BEEN TAKING ANTI-TB DRUG
MALE	32	FISHERMAN	PRIMARY LEVEL	SINGLE	PULMONARY	NEW	BOTH	NO	YES	NEVER SMOKE	RECOVERING	YES	NO	PARENCHYMAL	POSITIVE	NEGATIVE	ANY DRUG RESISTANCE	HIV-AIDS	LIBERIAN	48	ALIVE	2015	276	CENSORED		SEPTEMBER	YES	DECEMBER				NOT BEEN TAKING ANTI-TB DRUG
MALE	31	FISHERMAN	PRIMARY LEVEL	SINGLE	PULMONARY	NEW	COUGH	NO	YES	NEVER SMOKE	RECOVERING	YES	NO	PARENCHYMAL	POSITIVE	NEGATIVE	ANY DRUG RESISTANCE	HIV-AIDS	LIBERIAN	46	ALIVE	2015	342	CENSORED		OCTOBER	YES	OCTOBER				NOT BEEN TAKING ANTI-TB DRUG
MALE	32	FISHERMAN	PRIMARY LEVEL	SINGLE	PULMONARY	NEW	BOTH	NO	YES	NEVER SMOKE	RECOVERING	NO	NO	PARENCHYMAL	POSITIVE	POSITIVE	ANY DRUG RESISTANCE	HIV-AIDS	LIBERIAN	49	ALIVE	2015	278	CENSORED		NOVEMBER	NO	FEBRUARY				NOT BEEN TAKING ANTI-TB DRUG
MALE	31	FISHERMAN	PRIMARY LEVEL	SINGLE	PULMONARY	OLD	BOTH	NO	YES	NEVER SMOKE	RECOVERING	YES	NO	PARENCHYMAL	POSITIVE	POSITIVE	MULTI DRUG RESISTANCE	HIV-AIDS	LIBERIAN	50	ALIVE	2015	456	CENSORED		DECEMBER	NO	SEPTEMBER				NOT BEEN TAKING ANTI-TB DRUG
MALE	29	FISHERMAN	PRIMARY LEVEL	SINGLE	PULMONARY	NEW	BOTH	NO	YES	NEVER SMOKE	RECOVERING	YES	NO	PARENCHYMAL	POSITIVE	POSITIVE	MULTI DRUG RESISTANCE	HIV-AIDS	LIBERIAN	34	ALIVE	2015	154	CENSORED		JANUARY	NO	AUGUST				NOT BEEN TAKING ANTI-TB DRUG
MALE	50	FISHERMAN	PRIMARY LEVEL	SINGLE	PULMONARY	NEW	COUGH	NO	YES	NEVER SMOKE	RECOVERING	YES	NO	PARENCHYMAL	POSITIVE	POSITIVE	MULTI DRUG RESISTANCE	HIV-AIDS	LIBERIAN	33	ALIVE	2015	164	CENSORED		FEBRUARY	NO	SEPTEMBER				NOT BEEN TAKING ANTI-TB DRUG
MALE	53	FISHERMAN	PRIMARY LEVEL	SINGLE	PULMONARY	NEW	BOTH	NO	YES	NEVER SMOKE	RECOVERING	YES	NO	PARENCHYMAL	POSITIVE	POSITIVE	MULTI DRUG RESISTANCE	HIV-AIDS	LIBERIAN	31	ALIVE	2015	345	CENSORED		MARCH	NO	APRIL				NOT BEEN TAKING ANTI-TB DRUG
FEMALE	34	NURSE	UNIVERSITY DEGREE	MARRIED	PULMONARY	OLD	BOTH	NO	YES	NEVER SMOKE	RECOVERING	YES	NO	PARENCHYMAL	POSITIVE	POSITIVE	ANY DRUG RESISTANCE	HIV-AIDS	LIBERIAN	32	ALIVE	2015	345	CENSORED		APRIL	NO	MAY				NOT BEEN TAKING ANTI-TB DRUG
MALE	35	FISHERMAN	PRIMARY LEVEL	SINGLE	PULMONARY	NEW	BOTH	NO	YES	NEVER SMOKE	RECOVERING	YES	NO	PARENCHYMAL	POSITIVE	POSITIVE	ANY DRUG RESISTANCE	HIV-AIDS	LIBERIAN	34	ALIVE	2015	86	CENSORED		MAY	NO	MARCH				NOT BEEN TAKING ANTI-TB DRUG
MALE	38	FISHERMAN	PRIMARY LEVEL	SINGLE	PULMONARY	OLD	BOTH	NO	YES	NEVER SMOKE	RECOVERING	YES	NO	PARENCHYMAL	NEGATIVE	POSITIVE	ANY DRUG RESISTANCE	HIV-AIDS	LIBERIAN	34	ALIVE	2015	234	CENSORED		JUNE	NO	OCTOBER				NOT BEEN TAKING ANTI-TB DRUG
